# Supplementary material for: Bending behavior of biomimetic scale covered beam with tunable stiffness scales
Source: Sci Rep. 2020 Oct 13;10:17083. doi: 10.1038/s41598-020-74147-0 (PMC7554036; doi:10.1038/s41598-020-74147-0)
Supplement: Supplementary file 2 — Supplementary Information 2. [file 41598_2020_74147_MOESM2_ESM.xlsx]

## Sheet: Figure 3A
Double layer scales (Top layer liquid)			Single layaer scales (rigid)			Double layer scales (Rigid layers)			Soft double layer scales
Displacement (mm)	Force (N)	STD	Displacement (mm)	Force (N)	STD	Displacement (mm)	Force (N)	STD	Displacement (mm)	Force (N)	STD
0	-0.00236	0.000134743	0	-0.000745	0.000685	0	-0.00565	0.00405	0	-0.00176	0.00135
0.00495	0.00464	0.00239	0.00523	0.00756	0.00367	0.00524	0.00164	0.000719182	0.04987	0.00377	0.00262
0.00984	0.00511	0.00576	0.00983	0.004	0.00288	0.01027	0.00578	0.00373	0.09939	0.00307	0.00137
0.01508	0.00439	0.00218	0.01485	0.01124	0.00635	0.01498	0.01001	0.00458	0.14964	0.00574	0.00439
0.01992	0.00402	0.000841995	0.01981	0.01171	0.00724	0.02003	0.01951	0.00799	0.19964	0.007	0.00302
0.02473	0.00455	0.00198	0.02473	0.01475	0.00827	0.02494	0.02534	0.01265	0.2497	0.00732	0.00381
0.03001	0.00366	0.00306	0.02994	0.01412	0.00675	0.02993	0.03092	0.01447	0.29988	0.00685	0.00441
0.03496	0.0071	0.00151	0.03512	0.01503	0.01043	0.03501	0.03933	0.01981	0.34976	0.00691	0.00375
0.03992	0.00811	0.00448	0.03999	0.02482	0.01585	0.04004	0.0495	0.02172	0.39979	0.00761	0.00339
0.045	0.0075	0.00677	0.04476	0.02081	0.01647	0.04524	0.05463	0.02308	0.44999	0.00744	0.00339
0.0499	0.00951	0.00589	0.04962	0.02816	0.01837	0.05	0.06604	0.02829	0.50022	0.00309	0.0028
0.05501	0.00373	0.00174	0.05516	0.03188	0.02219	0.05515	0.07781	0.03544	0.54998	0.00726	0.00311
0.06	0.00846	0.00508	0.06026	0.03569	0.02372	0.06017	0.09059	0.0423	0.5999	0.01351	0.00554
0.0648	0.00664	0.00384	0.06503	0.03937	0.02813	0.06503	0.09949	0.04522	0.6497	0.0132	0.00564
0.06989	0.00772	0.0037	0.06994	0.03657	0.03016	0.06985	0.11148	0.05331	0.69977	0.01124	0.005
0.07487	0.00708	0.00196	0.07468	0.04374	0.03072	0.07497	0.12871	0.05871	0.74939	0.01562	0.00642
0.07991	0.00781	0.00463	0.0795	0.04676	0.03575	0.08004	0.14125	0.06447	0.79988	0.0126	0.00532
0.08515	0.00835	0.00368	0.08505	0.05247	0.03621	0.08507	0.15872	0.06989	0.8494	0.01336	0.00607
0.08992	0.00752	0.00315	0.08997	0.05568	0.04553	0.09025	0.17497	0.07771	0.8999	0.01619	0.00674
0.09497	0.00748	0.00239	0.09493	0.06061	0.04694	0.09499	0.19465	0.08297	0.94979	0.01524	0.00645
0.09984	0.0042	0.00381	0.09979	0.06463	0.04729	0.1001	0.21424	0.0862	1	0.01634	0.00656
0.10485	0.00871	0.00186	0.10452	0.06644	0.05037	0.10502	0.23102	0.09461	1.05017	0.01772	0.00752
0.11008	0.00838	0.00516	0.10977	0.07349	0.05363	0.11017	0.2549	0.10217	1.10016	0.01802	0.00773
0.11509	0.01205	0.00447	0.11521	0.07733	0.05962	0.11521	0.27763	0.10792	1.15	0.01855	0.00756
0.11994	0.01239	0.00387	0.12014	0.08525	0.06684	0.12014	0.29756	0.11718	1.20013	0.01547	0.00653
0.12494	0.00981	0.00333	0.12481	0.08714	0.06989	0.12496	0.32457	0.12306	1.24983	0.02287	0.00919
0.12982	0.00861	0.00295	0.12972	0.09804	0.07694	0.12993	0.35379	0.12893	1.29966	0.01798	0.00726
0.13488	0.01301	0.00451	0.13458	0.10071	0.07597	0.13489	0.38094	0.13884	1.34957	0.02134	0.00856
0.14003	0.01364	0.0067	0.13986	0.10902	0.08228	0.14009	0.41167	0.14603	1.39975	0.02157	0.00867
0.14498	0.01036	0.00521	0.14492	0.11471	0.09172	0.14519	0.44014	0.15398	1.44958	0.02591	0.01039
0.15014	0.00855	0.00472	0.15013	0.12394	0.09714	0.15006	0.47221	0.16015	1.4999	0.02472	0.01058
0.15493	0.01074	0.00252	0.15482	0.13007	0.09601	0.1552	0.50418	0.16906	1.54983	0.02724	0.01102
0.1598	0.01096	0.00346	0.15958	0.1323	0.10349	0.16002	0.53973	0.17557	1.60004	0.02873	0.01167
0.16498	0.01299	0.00209	0.1652	0.14064	0.10906	0.16502	0.57677	0.1802	1.65	0.03123	0.01294
0.16999	0.00987	0.00361	0.1702	0.15023	0.11449	0.17019	0.61308	0.18687	1.70019	0.02963	0.01229
0.17487	0.0123	0.00198	0.17489	0.15471	0.12089	0.17509	0.64711	0.19213	1.74996	0.02915	0.01171
0.18008	0.01083	0.00535	0.17972	0.16214	0.1266	0.17997	0.69274	0.19538	1.80004	0.03072	0.01272
0.18485	0.01429	0.00492	0.18471	0.16805	0.13065	0.18502	0.73615	0.19603	1.84969	0.03603	0.0146
0.19005	0.0117	0.00439	0.18975	0.17801	0.14097	0.19012	0.78225	0.20397	1.89959	0.03156	0.01262
0.19498	0.01317	0.00572	0.19492	0.18755	0.1474	0.19507	0.82811	0.20708	1.9494	0.03835	0.01561
0.19979	0.01171	0.00525	0.20001	0.19355	0.15321	0.20005	0.87181	0.20769	1.9996	0.0358	0.0146
0.20494	0.0148	0.00403	0.20487	0.20822	0.16159	0.20509	0.9206	0.21244	2.04952	0.04089	0.01636
0.2099	0.01691	0.00424	0.20961	0.21665	0.16458	0.21009	0.97051	0.21359	2.09977	0.04118	0.01658
0.21489	0.01322	0.00655	0.21462	0.22557	0.17098	0.21511	1.02215	0.22282	2.14986	0.0386	0.01549
0.22018	0.01536	0.00295	0.2204	0.24163	0.17877	0.22019	1.07679	0.22631	2.19986	0.04319	0.0175
0.22492	0.01802	0.00495	0.22514	0.25088	0.18538	0.22524	1.12736	0.23106	2.25022	0.0408	0.01643
0.22989	0.01723	0.00606	0.23006	0.25478	0.19078	0.22996	1.18275	0.22592	2.30014	0.04324	0.01757
0.23494	0.01521	0.00313	0.23486	0.27192	0.19331	0.2349	1.23574	0.22782	2.34996	0.04513	0.01807
0.23973	0.01693	0.00428	0.23954	0.2792	0.20189	0.23996	1.29033	0.22963	2.40014	0.04307	0.01734
0.24507	0.01849	0.00545	0.24477	0.29628	0.20952	0.24498	1.35228	0.23965	2.44958	0.05061	0.02037
0.25013	0.01937	0.00662	0.25008	0.30924	0.21433	0.25	1.41078	0.24858	2.49986	0.04921	0.01993
0.25492	0.01469	0.00523	0.25511	0.32072	0.21563	0.2552	1.4708	0.25938	2.54944	0.05049	0.0202
0.26003	0.01847	0.00292	0.25984	0.33141	0.22318	0.2601	1.53561	0.25573	2.59991	0.04992	0.02009
0.26476	0.01688	0.0033	0.26472	0.34517	0.22689	0.26507	1.59418	0.25536	2.64956	0.05153	0.02065
0.26978	0.01883	0.00363	0.26948	0.35631	0.23759	0.27015	1.66761	0.2663	2.69974	0.05614	0.0226
0.27503	0.01984	0.0073	0.2751	0.37454	0.24156	0.27522	1.73159	0.27708	2.74984	0.05844	0.02355
0.28005	0.01746	0.00472	0.28012	0.38671	0.24369	0.28019	1.79085	0.28551	2.79993	0.06156	0.02478
0.28495	0.01829	0.00698	0.28512	0.40216	0.25448	0.28509	1.85217	0.29114	2.8501	0.06065	0.02434
0.28995	0.02135	0.00577	0.28975	0.41169	0.25377	0.29002	1.92442	0.29313	2.90034	0.05913	0.0238
0.29467	0.02161	0.00429	0.2945	0.42769	0.26213	0.29484	1.99496	0.29221	2.95012	0.0642	0.0257
0.29999	0.02126	0.00647	0.29967	0.44388	0.27203	0.29999	2.07791	0.29698	3.00002	0.06427	0.02624
0.30494	0.02173	0.00696	0.30493	0.46955	0.27958	0.30522	2.14618	0.30874	3.04969	0.06681	0.02678
0.30989	0.02266	0.00456	0.30999	0.4816	0.2867	0.31007	2.21152	0.32254	3.0997	0.06802	0.02734
0.31513	0.02146	0.00594	0.31506	0.49304	0.29238	0.31507	2.28557	0.32246	3.14953	0.06799	0.0272
0.31996	0.02426	0.01016	0.31986	0.51124	0.29923	0.32017	2.35999	0.32624	3.19976	0.07111	0.02876
0.32484	0.0226	0.00576	0.32449	0.52784	0.30645	0.32512	2.44362	0.33682	3.24948	0.07036	0.02826
0.33006	0.02435	0.00639	0.33015	0.55207	0.30578	0.32997	2.51835	0.33811	3.29988	0.07555	0.03042
0.33493	0.02206	0.00338	0.33521	0.56483	0.32063	0.33514	2.59397	0.34562	3.34971	0.07634	0.03063
0.33977	0.02487	0.00406	0.33986	0.5838	0.32096	0.34006	2.66781	0.35137	3.39999	0.07627	0.0307
0.34491	0.0269	0.00466	0.34473	0.59898	0.33454	0.34506	2.74614	0.3597	3.45011	0.07924	0.03192
0.34974	0.02388	0.00577	0.34976	0.62131	0.33592	0.35002	2.82275	0.36974	3.50027	0.07945	0.03197
0.35512	0.02661	0.00729	0.35496	0.63771	0.34707	0.35509	2.91172	0.38241	3.55011	0.08145	0.03346
0.35998	0.025	0.00361	0.35997	0.65715	0.34683	0.35995	2.98921	0.38449	3.59999	0.08364	0.03365
0.3649	0.02626	0.00918	0.36495	0.67611	0.35499	0.36488	3.064	0.38474	3.6496	0.0874	0.03502
0.37	0.02691	0.00676	0.36979	0.69486	0.35776	0.37007	3.14999	0.38388	3.69955	0.09201	0.03805
0.37482	0.02878	0.00758	0.37462	0.71278	0.36415	0.37514	3.22983	0.38662	3.74932	0.08921	0.03583
0.37993	0.02908	0.00583	0.37963	0.73677	0.37039	0.38014	3.32439	0.41854	3.79959	0.08881	0.03566
0.38507	0.03092	0.00724	0.38544	0.76489	0.37805	0.38531	3.40557	0.42442	3.84964	0.09128	0.0366
0.38986	0.02986	0.00463	0.39021	0.77725	0.37636	0.39019	3.48831	0.4264	3.89967	0.09685	0.03903
0.39493	0.02997	0.00368	0.3949	0.79972	0.38521	0.39479	3.56234	0.42788	3.9496	0.09555	0.03826
0.39985	0.03194	0.00573	0.39973	0.81742	0.39021	0.39992	3.65066	0.42878	3.9998	0.0987	0.03997
0.40468	0.03099	0.00971	0.4043	0.84201	0.39441	0.405	3.74527	0.43269	4.0498	0.10065	0.04045
0.41007	0.03243	0.00714	0.40965	0.86796	0.40567	0.41014	3.8393	0.45123	4.10025	0.10112	0.04068
0.41511	0.03288	0.00658	0.41517	0.89109	0.41104	0.41519	3.91633	0.46502	4.14993	0.10106	0.04045
0.41998	0.03492	0.01098	0.42021	0.91385	0.4137	0.42017	4.00256	0.47186	4.20002	0.10509	0.04227
0.42509	0.03396	0.00966	0.4249	0.92866	0.40868	0.42498	4.09113	0.4665	4.2496	0.10614	0.04272
0.42982	0.03582	0.00895	0.4297	0.95548	0.41489	0.42986	4.16931	0.45514	4.29944	0.11017	0.04447
0.43493	0.03648	0.00899	0.43456	0.97779	0.42119	0.43498	4.24775	0.43823	4.34943	0.11186	0.04544
0.44004	0.0349	0.00532	0.44015	1.00503	0.43141	0.44031	4.32037	0.44039	4.39947	0.1098	0.04445
0.44486	0.03956	0.00678	0.44516	1.02899	0.43263	0.44528	4.40197	0.44551	4.44964	0.11444	0.04579
0.45	0.03961	0.0098	0.45006	1.0536	0.43493	0.45003	4.47692	0.44205	4.49972	0.11364	0.04579
0.45496	0.04199	0.00769	0.45487	1.08105	0.44256	0.45506	4.5638	0.42696	4.54983	0.11771	0.04709
0.45983	0.04065	0.01196	0.45961	1.09573	0.43909	0.45991	4.66031	0.43037	4.59987	0.1223	0.0495
0.4651	0.04431	0.01388	0.46481	1.12448	0.45143	0.46491	4.73692	0.42983	4.64998	0.1213	0.04871
0.47006	0.04289	0.01536	0.46992	1.15342	0.45721	0.47006	4.79238	0.44179	4.70003	0.12381	0.04955
0.47492	0.04608	0.01842	0.47489	1.17876	0.46125	0.47511	4.86897	0.46568	4.75005	0.1259	0.05054
0.48	0.04766	0.01607	0.47992	1.20341	0.45941	0.48009	4.95555	0.46374	4.80008	0.12787	0.05119
0.48481	0.04669	0.01906	0.48466	1.2247	0.46731	0.48512	5.03497	0.46998	4.84981	0.1332	0.05335
0.49006	0.04996	0.02172	0.48979	1.25378	0.47313	0.49016	5.1255	0.49471	4.8996	0.13603	0.05481
0.49505	0.05435	0.02313	0.49528	1.28591	0.47506	0.49502	5.21082	0.49115	4.94961	0.14064	0.05641
0.49985	0.05328	0.02468	0.50016	1.30854	0.48069	0.50006	5.28367	0.52386	4.99968	0.14005	0.05606
0.50484	0.05927	0.02595	0.50482	1.33203	0.48721	0.50498	5.37078	0.53763	5.04956	0.13984	0.05611
0.50981	0.06359	0.02609	0.50971	1.35515	0.49535	0.51006	5.45328	0.54684	5.09985	0.14655	0.05874
0.51478	0.06471	0.03237	0.51465	1.38134	0.49788	0.51504	5.5354	0.56971	5.14985	0.14959	0.05984
0.52018	0.06925	0.03201	0.51999	1.40998	0.50199	0.5201	5.62222	0.58632	5.20003	0.14899	0.0597
0.52507	0.0699	0.03692	0.52506	1.43763	0.50343	0.52504	5.71165	0.58964	5.24986	0.15026	0.06011
0.52992	0.07351	0.03582	0.53007	1.46353	0.50687	0.52987	5.79731	0.59236	5.30025	0.15238	0.061
0.535	0.07453	0.04422	0.53485	1.4866	0.51912	0.53506	5.89731	0.58744	5.34996	0.15801	0.06329
0.53984	0.07829	0.04404	0.53948	1.51293	0.52182	0.54016	5.98821	0.60037	5.40017	0.16137	0.06458
0.54506	0.08049	0.04414	0.54497	1.54779	0.52817	0.54515	6.09019	0.63185	5.44969	0.1678	0.06727
0.55012	0.0822	0.04613	0.55031	1.58094	0.52371	0.55024	6.17726	0.63931	5.49983	0.17115	0.06852
0.55496	0.08379	0.04715	0.55521	1.60062	0.5284	0.55519	6.26772	0.64669	5.54943	0.17124	0.06862
0.55996	0.08756	0.05267	0.55982	1.62171	0.53247	0.55993	6.35555	0.65173	5.59987	0.17553	0.07025
0.56478	0.0916	0.05269	0.56471	1.65282	0.53779	0.56494	6.44673	0.64367	5.64961	0.18094	0.07243
0.56979	0.09456	0.05483	0.56945	1.67626	0.54663	0.57003	6.55439	0.65372	5.6999	0.18485	0.07402
0.57494	0.09921	0.05734	0.5748	1.71124	0.55353	0.5751	6.63954	0.67619	5.74976	0.18668	0.07473
0.58003	0.1029	0.06058	0.57999	1.73923	0.55359	0.58011	6.71955	0.69619	5.79981	0.19047	0.07621
0.58503	0.10803	0.06102	0.58518	1.76855	0.56107	0.58506	6.79921	0.70336	5.84998	0.19448	0.07782
0.59003	0.11103	0.06118	0.58988	1.78341	0.56232	0.59001	6.89298	0.70505	5.90037	0.19843	0.0794
0.59487	0.11667	0.06929	0.59455	1.81103	0.56617	0.59493	6.98032	0.70741	5.94991	0.19826	0.07931
0.60004	0.12165	0.06642	0.59995	1.8477	0.57693	0.60005	7.08928	0.73178	6.00019	0.20305	0.08128
0.60495	0.12662	0.06896	0.60516	1.87746	0.58193	0.60531	7.17698	0.75234	6.04949	0.21289	0.0852
0.60974	0.13142	0.07047	0.61006	1.90444	0.58162	0.61024	7.25381	0.76403	6.09988	0.2088	0.08362
0.61495	0.1373	0.06856	0.61496	1.93067	0.58107	0.61495	7.34344	0.77367	6.14942	0.21481	0.08594
0.61993	0.14002	0.07643	0.61986	1.95562	0.59135	0.62009	7.43471	0.78528	6.19979	0.21775	0.08713
0.62485	0.14416	0.07653	0.62462	1.98609	0.58842	0.62495	7.54594	0.79141	6.24951	0.22196	0.08879
0.63008	0.14935	0.07849	0.62987	2.01838	0.5954	0.62985	7.63592	0.79934	6.29989	0.2263	0.09054
0.63503	0.15451	0.08439	0.63502	2.04423	0.6036	0.63501	7.72528	0.80911	6.34993	0.22978	0.09196
0.63992	0.15845	0.08619	0.63989	2.07145	0.60793	0.64	7.81905	0.83433	6.39999	0.23118	0.09249
0.6449	0.16469	0.08525	0.6449	2.0989	0.61137	0.64506	7.91778	0.84606	6.44999	0.23569	0.09428
0.64988	0.1685	0.08599	0.6497	2.12509	0.61734	0.65009	8.01399	0.8537	6.50042	0.23972	0.0959
0.65513	0.17275	0.08581	0.65512	2.16219	0.62326	0.6552	8.11255	0.88347	6.54996	0.24588	0.09841
0.66	0.18192	0.09089	0.66019	2.1864	0.61733	0.66012	8.20183	0.8902	6.60001	0.25036	0.1002
0.66484	0.18863	0.08748	0.66507	2.2151	0.62914	0.66503	8.28831	0.887	6.64961	0.25138	0.10055
0.66993	0.19342	0.09235	0.66982	2.24349	0.63558	0.66996	8.3758	0.89784	6.69965	0.25642	0.10261
0.67476	0.19649	0.09353	0.67471	2.27508	0.64082	0.67496	8.46694	0.90029	6.74923	0.26021	0.1041
0.67985	0.20311	0.09316	0.67968	2.29744	0.64207	0.68003	8.58051	0.93398	6.79983	0.26301	0.10533
0.68515	0.21158	0.09602	0.68507	2.33375	0.64335	0.68514	8.6725	0.95614	6.84926	0.27193	0.1088
0.68992	0.21784	0.09324	0.68995	2.36254	0.6427	0.69009	8.75915	0.96495	6.90031	0.27629	0.11054
0.69501	0.22312	0.09669	0.69493	2.39306	0.64459	0.69486	8.84924	0.96355	6.9497	0.27991	0.11199
0.69994	0.22942	0.09522	0.69973	2.41809	0.65146	0.7001	8.95326	0.95793	7.00012	0.2806	0.11228
0.70487	0.2333	0.09751	0.70443	2.44119	0.65638	0.70509	9.05926	0.97549	7.04996	0.28645	0.11462
0.70994	0.24415	0.09663	0.71008	2.48304	0.66095	0.71015	9.162	1.02007	7.10019	0.28936	0.11577
0.71493	0.25201	0.09649	0.71542	2.51298	0.65567	0.71523	9.24397	1.0318	7.14997	0.29602	0.11843
0.71996	0.2542	0.09836	0.72017	2.54127	0.6607	0.72028	9.33296	1.03356	7.20027	0.30221	0.1209
0.72491	0.26643	0.09779	0.72479	2.56547	0.65792	0.725	9.43066	1.0426	7.24967	0.31008	0.12408
0.72994	0.27055	0.0995	0.72964	2.59594	0.66247	0.72986	9.5191	1.02913	7.29993	0.30959	0.12386
0.73501	0.28327	0.0966	0.73442	2.62208	0.66525	0.73498	9.63734	1.04629	7.3493	0.32034	0.12815
0.74012	0.28619	0.10188	0.73994	2.66307	0.67306	0.74006	9.73074	1.0732	7.39993	0.32244	0.12901
0.74488	0.29485	0.10079	0.74515	2.68908	0.67187	0.7451	9.81959	1.09924	7.44926	0.32736	0.13097
0.75005	0.30774	0.10506	0.75014	2.71605	0.67123	0.75006	9.90322	1.10222	7.50006	0.33193	0.13279
0.75495	0.31644	0.10592	0.75482	2.73489	0.6699	0.75515	10.0031	1.10096	7.54966	0.33738	0.13499
0.75986	0.32204	0.10149	0.75952	2.76959	0.67441	0.75996	10.1002	1.10941	7.60002	0.34337	0.13736
0.76509	0.33386	0.10276	0.76504	2.81074	0.67911	0.76496	10.1985	1.11518	7.65016	0.34912	0.13971
0.77005	0.33913	0.10446	0.77006	2.83548	0.68736	0.77021	10.2884	1.13376	7.70012	0.35291	0.14123
0.77489	0.34815	0.10605	0.77489	2.86097	0.68637	0.77517	10.3767	1.15086	7.75009	0.36118	0.14449
0.77987	0.35748	0.10588	0.77989	2.89081	0.68808	0.77999	10.4607	1.16977	7.80016	0.36413	0.14568
0.78475	0.36851	0.10588	0.78473	2.91911	0.6902	0.7851	10.5636	1.1864	7.84982	0.37147	0.14862
0.79	0.37745	0.10921	0.78968	2.94978	0.69372	0.79008	10.6719	1.19591	7.89975	0.37689	0.15078
0.79513	0.38468	0.10952	0.79488	2.97944	0.69051	0.79494	10.7601	1.20402	7.9496	0.38233	0.15294
0.79993	0.39564	0.10705	0.79998	3.00641	0.70129	0.80004	10.8424	1.21934	7.98972	0.38777	0.15521
0.80504	0.40661	0.11005	0.80492	3.03714	0.70226	0.80517	10.9409	1.2366	8.04928	0.39495	0.17102
0.80985	0.4158	0.11031	0.80978	3.06441	0.70154	0.8102	11.0292	1.24235	8.09967	0.40562	0.17568
0.81476	0.4257	0.11138	0.81467	3.09344	0.70844	0.81516	11.1283	1.27585	8.14963	0.40789	0.1767
0.82016	0.43426	0.11549	0.82036	3.12931	0.70838	0.82017	11.2284	1.29015	8.19956	0.42027	0.18198
0.82491	0.4451	0.11219	0.82519	3.15466	0.70395	0.82505	11.3068	1.28998	8.24995	0.42199	0.18274
0.82989	0.45532	0.11691	0.82996	3.18692	0.70895	0.82988	11.394	1.28661	8.29979	0.42981	0.18612
0.83491	0.46281	0.11643	0.83479	3.21314	0.71518	0.83497	11.4899	1.29783	8.34986	0.43377	0.18783
0.8397	0.47793	0.11727	0.83949	3.23546	0.72088	0.84	11.5831	1.31563	8.39988	0.44635	0.19328
0.84495	0.48519	0.12141	0.84481	3.27039	0.72508	0.84512	11.694	1.34107	8.44958	0.45287	0.19611
0.85008	0.49619	0.12229	0.85008	3.30682	0.72316	0.85018	11.7793	1.36236	8.49935	0.45727	0.19801
0.85488	0.50744	0.12361	0.85518	3.33121	0.72513	0.85514	11.8538	1.37768	8.54936	0.46955	0.20333
0.86006	0.51728	0.12507	0.85986	3.35153	0.72078	0.85999	11.9453	1.37117	8.59921	0.47504	0.20571
0.86484	0.52851	0.12537	0.86471	3.37956	0.72921	0.86499	12.0307	1.3663	8.64938	0.4856	0.21029
0.86986	0.53812	0.12674	0.86945	3.40912	0.73515	0.87011	12.1492	1.40277	8.69964	0.48733	0.21103
0.87506	0.54559	0.12772	0.87512	3.44545	0.74127	0.87525	12.2412	1.43038	8.74934	0.4975	0.21546
0.8799	0.55736	0.12924	0.88028	3.47986	0.73547	0.88026	12.3087	1.44491	8.79956	0.50942	0.22061
0.88489	0.5677	0.13339	0.88514	3.504	0.73675	0.88515	12.3966	1.45672	8.84982	0.51438	0.22274
0.88995	0.57977	0.13449	0.88984	3.52508	0.73822	0.88991	12.4851	1.45599	8.89974	0.52378	0.22681
0.8947	0.59192	0.13579	0.89448	3.54962	0.73455	0.89477	12.5704	1.44464	8.9498	0.53274	0.23069
0.90004	0.60229	0.13905	0.89952	3.58162	0.74945	0.89997	12.6801	1.46536	9.00003	0.5416	0.23452
0.905	0.6158	0.13672	0.90483	3.61767	0.75118	0.90521	12.7635	1.49559	9.04942	0.55269	0.23933
0.90989	0.62714	0.1433	0.90997	3.64357	0.75518	0.91015	12.834	1.51649	9.09918	0.56197	0.24334
0.91499	0.63883	0.1466	0.91504	3.67124	0.74908	0.91515	12.9252	1.51854	9.14942	0.57517	0.24908
0.91992	0.65198	0.14814	0.91986	3.69367	0.75369	0.92014	13.0009	1.52113	9.1991	0.57985	0.25108
0.92489	0.66223	0.15069	0.92466	3.71981	0.7604	0.92496	13.0998	1.5402	9.24956	0.58942	0.25524
0.93011	0.67656	0.15176	0.93015	3.75702	0.76181	0.92992	13.1878	1.53857	9.29958	0.5984	0.25911
0.93497	0.68943	0.15781	0.93517	3.77977	0.77512	0.9352	13.2841	1.55289	9.34986	0.61193	0.26498
0.93978	0.69774	0.1599	0.93989	3.80403	0.77022	0.94012	13.3538	1.5659	9.3963	0.61883	0.26797
0.94482	0.7136	0.16642	0.94481	3.82718	0.77574	0.94514	13.429	1.57735	9.45095	0.63026	0.31513
0.94971	0.72403	0.16216	0.9497	3.85479	0.77651	0.94997	13.5183	1.57795	9.49989	0.64218	0.32109
0.95514	0.73865	0.17473	0.95486	3.87959	0.78162	0.95495	13.6119	1.58948	9.55011	0.65153	0.32577
0.95999	0.75204	0.17416	0.96001	3.90513	0.77439	0.95996	13.6909	1.5883	9.59999	0.66419	0.33209
0.965	0.76444	0.17941	0.965	3.93132	0.78143	0.96496	13.7607	1.59137	9.64979	0.67605	0.33803
0.97	0.77501	0.18457	0.96979	3.9543	0.78521	0.97013	13.8409	1.58913	9.69959	0.68999	0.345
0.97486	0.7871	0.18199	0.97462	3.97651	0.79157	0.97514	13.9184	1.59042	9.75003	0.69872	0.34936
0.97987	0.80773	0.18886	0.97967	4.006	0.80091	0.98017	14.0135	1.62544	9.7996	0.716	0.358
0.98517	0.81703	0.19582	0.9853	4.04355	0.79685	0.98523	14.0927	1.6271	9.8496	0.72392	0.36196
0.98995	0.83079	0.19876	0.9902	4.06245	0.79264	0.99008	14.1566	1.63052	9.89935	0.74316	0.37158
0.99499	0.84634	0.20098	0.99481	4.07596	0.79746	0.99479	14.2221	1.62588	9.9502	0.75282	0.37641
0.99982	0.85839	0.20801	0.9997	4.10473	0.80385	0.99998	14.3143	1.61788	10.0002	0.77205	0.38603
1.00468	0.87394	0.21468	1.00437	4.12426	0.80567	1.00504	14.4042	1.61763	10.0508	0.77902	0.38951
1.00996	0.88906	0.22064	1.00977	4.16057	0.82212	1.01013	14.4846	1.64605	10.1003	0.7987	0.39935
1.01501	0.90307	0.22792	1.01518	4.19463	0.81871	1.01508	14.5494	1.6578	10.1506	0.80941	0.4047
1.02005	0.92011	0.23471	1.02015	4.21807	0.81812	1.02006	14.6135	1.66272	10.1998	0.83372	0.41686
1.02511	0.93518	0.23972	1.02486	4.22992	0.81288	1.02497	14.6886	1.64843	10.25	0.84308	0.42154
1.02982	0.95187	0.2467	1.02964	4.24979	0.82123	1.02995	14.7641	1.6357	10.2995	0.86194	0.43097
1.03494	0.97016	0.25611	1.03458	4.27736	0.83407	1.03506	14.8679	1.65835	10.3501	0.87349	0.43674
1.04	0.98192	0.25938	1.04018	4.31359	0.83699	1.04032	14.9319	1.67064	10.3996	0.89785	0.44893
1.04484	1.00203	0.2642	1.04526	4.33052	0.83323	1.04521	14.9999	1.66982	10.4497	0.90034	0.45017
1.05007	1.01738	0.27499	1.05015	4.3511	0.83484	1.05	15.0633	1.67685	10.4998	0.91949	0.45975
1.05502	1.03581	0.28324	1.05479	4.36884	0.84014	1.055	15.1373	1.67068	10.55	0.94047	0.47024
1.0598	1.05175	0.28541	1.05948	4.38839	0.83807	1.05987	15.2227	1.6525	10.6002	0.9594	0.4797
1.06504	1.07498	0.29395	1.06472	4.41902	0.85583	1.0649	15.3008	1.63786	10.6505	0.97171	0.48585
1.06995	1.08882	0.30274	1.06992	4.44762	0.86144	1.0701	15.3657	1.65091	10.7003	0.99003	0.49501
1.07486	1.10767	0.30975	1.07492	4.47099	0.86851	1.07512	15.4247	1.65886	10.7502	1.00964	0.50482
1.08003	1.1287	0.31511	1.07991	4.48858	0.86636	1.0801	15.4938	1.65175	10.7995	1.0262	0.5131
1.08494	1.14529	0.31862	1.08468	4.50631	0.86237	1.08505	15.5601	1.64446	10.8498	1.05469	0.52734
1.09024	1.1655	0.32764	1.08982	4.53079	0.86947	1.09006	15.6487	1.65965	10.8994	1.06881	0.53441
1.09504	1.17982	0.33428	1.09521	4.5648	0.86677	1.09499	15.7037	1.64356	10.9501	1.08758	0.54379
1.09988	1.2065	0.34143	1.10015	4.57601	0.87604	1.10011	15.7698	1.63436	10.9995	1.11183	0.55592
1.10481	1.22015	0.34753	1.10482	4.59218	0.87824	1.105	15.8335	1.63989	11.0499	1.13472	0.56736
1.10973	1.24407	0.35484	1.10973	4.61036	0.88302	1.11005	15.8993	1.63673	11.0995	1.15524	0.57762
1.11482	1.26328	0.36109	1.11471	4.62933	0.88524	1.11507	15.9989	1.63722	11.1501	1.18517	0.59259
1.1203	1.28536	0.36849	1.12007	4.66327	0.88635	1.12009	16.0555	1.64971	11.2001	1.21345	0.60672
1.12517	1.306	0.37556	1.12502	4.68436	0.88533	1.12508	16.1208	1.64754	11.2502	1.2528	0.6264
1.12991	1.32609	0.38139	1.12993	4.70127	0.89172	1.12993	16.1765	1.64114	11.3004	1.29795	0.64897
1.13489	1.34459	0.3874	1.13484	4.72363	0.89715	1.13506	16.2571	1.62756	11.3323	1.3359	0.66795
1.13971	1.36145	0.39231	1.13949	4.73531	0.9025	1.14013	16.3246	1.63402	--		0
1.14493	1.38972	0.40246	1.14496	4.77264	0.91387	1.14516	16.4162	1.6574	--
1.15011	1.41235	0.40762	1.15041	4.79871	0.89746	1.15023	16.476	1.65428	--
1.15513	1.43199	0.41431	1.15522	4.80781	0.90086	1.15512	16.5321	1.65458	--
1.16004	1.46216	0.41984	1.15983	4.82488	0.90327	1.15984	16.5875	1.645	--
1.16477	1.47896	0.42631	1.16471	4.84145	0.91019	1.16492	16.6612	1.62611	--
1.1697	1.5033	0.43403	1.16943	4.85429	0.92042	1.16997	16.7501	1.61902	--
1.17476	1.52807	0.43804	1.1748	4.88962	0.92517	1.17512	16.8135	1.643	--
1.17999	1.55432	0.44453	1.1801	4.9147	0.92282	1.18019	16.8724	1.65695	--
1.18511	1.57766	0.45036	1.1852	4.93002	0.92354	1.18507	16.9241	1.6571	--
1.19018	1.60354	0.45614	1.18989	4.94646	0.92236	1.19001	16.9906	1.64081	--
1.19483	1.6247	0.45952	1.1945	4.95594	0.92256	1.1949	17.0493	1.63142	--
1.19996	1.65369	0.46752	1.19989	4.98766	0.93466	1.19998	17.142	1.64334	--
1.20483	1.68179	0.47192	1.20511	5.0065	0.93748	1.20526	17.201	1.65562	--
1.20969	1.7026	0.48008	1.21005	5.02703	0.93759	1.21026	17.2582	1.65173	--
1.21499	1.73217	0.48093	1.21503	5.03802	0.93693	1.21504	17.3107	1.64681	--
1.21997	1.75899	0.48746	1.21996	5.06007	0.94515	1.22017	17.3777	1.63904	--
1.22494	1.78608	0.49561	1.2246	5.07251	0.93872	1.22496	17.4563	1.628	--
1.23005	1.81545	0.4999	1.22976	5.09328	0.94418	1.22991	17.5192	1.62423	--
1.23489	1.84368	0.50682	1.235	5.11479	0.95497	1.23504	17.5714	1.6376	--
1.23976	1.87226	0.51071	1.23985	5.13091	0.96056	1.24004	17.6273	1.64543	--
1.2449	1.90211	0.51526	1.2449	5.15134	0.95902	1.24524	17.7054	1.63289	--
1.24993	1.92959	0.52387	1.24974	5.16709	0.96193	1.25004	17.7604	1.63344	--
1.2552	1.96303	0.52857	1.25518	5.18959	0.96458	1.25515	17.838	1.65059	--
1.26006	1.98894	0.52927	1.26017	5.20673	0.95771	1.26006	17.8917	1.6388	--
1.26481	2.01388	0.53359	1.26498	5.21881	0.96457	1.265	17.948	1.6221	--
1.26984	2.04389	0.54131	1.26972	5.23201	0.97352	1.2699	18.0014	1.6263	--
1.27474	2.07511	0.54374	1.27465	5.24599	0.97714	1.27505	18.0729	1.61466	--
1.27988	2.10846	0.5553	1.27963	5.26779	0.97823	1.28015	18.1654	1.62271	--
1.28535	2.14393	0.54925	1.28513	5.29799	0.97715	1.28516	18.2178	1.63361	--
1.29006	2.16763	0.55559	1.29006	5.31078	0.97376	1.29012	18.2531	1.64704	--
1.29493	2.20036	0.55674	1.29495	5.31952	0.98247	1.29489	18.3083	1.62412	--
1.29979	2.22869	0.56214	1.29976	5.33667	0.98576	1.30006	18.3794	1.60366	--
1.30476	2.26374	0.57009	1.30442	5.34704	0.99806	1.30502	18.442	1.60563	--
1.30992	2.29678	0.56994	1.30994	5.37714	0.99967	1.31018	18.5206	1.62571	--
1.31513	2.33028	0.57247	1.31532	5.3969	0.99565	1.31527	18.5689	1.62606	--
1.32009	2.36289	0.57786	1.32021	5.40893	0.99489	1.32016	18.6124	1.62123	--
1.32505	2.39392	0.57656	1.32489	5.41825	0.99488	1.32492	18.6691	1.61189	--
1.32978	2.42666	0.58195	1.32976	5.43177	0.99879	1.32983	18.7203	1.59369	--
1.33483	2.46235	0.58728	1.33445	5.44018	1.00904	1.33495	18.8069	1.58856	--
1.33994	2.50119	0.59097	1.33978	5.4676	1.01527	1.34017	18.8616	1.60351	--
1.3449	2.53759	0.5949	1.34502	5.4825	1.01492	1.34518	18.9024	1.60824	--
1.35018	2.57095	0.59659	1.35013	5.49911	1.00679	1.35	18.9508	1.60903	--
1.35506	2.60764	0.59743	1.35492	5.50958	1.01138	1.35512	19.0116	1.59558	--
1.35991	2.64124	0.60435	1.3596	5.51997	1.01469	1.36002	19.0775	1.59979	--
1.36498	2.67941	0.60682	1.36511	5.54656	1.01342	1.36497	19.1372	1.6026	--
1.36994	2.7138	0.61276	1.37004	5.55572	1.02615	1.3702	19.1873	1.60305	--
1.3748	2.74939	0.614	1.37483	5.56886	1.02617	1.37521	19.2428	1.59978	--
1.37997	2.78541	0.61762	1.37982	5.58106	1.02677	1.38003	19.2902	1.59498	--
1.38484	2.81757	0.61867	1.38477	5.59344	1.02277	1.38493	19.3446	1.58614	--
1.39019	2.86456	0.6256	1.38986	5.60712	1.02874	1.38995	19.4262	1.58243	--
1.39506	2.89963	0.62291	1.3949	5.62253	1.02153	1.39503	19.4829	1.5814	--
1.39983	2.93434	0.62839	1.39993	5.63453	1.03286	1.40003	19.5168	1.57697	--
1.40486	2.97034	0.63251	1.40472	5.64727	1.03252	1.40513	19.5747	1.56901	--
1.40986	3.00782	0.63081	1.40971	5.66401	1.03563	1.41027	19.6359	1.55274	--
1.41495	3.04821	0.63759	1.41466	5.67227	1.04333	1.41515	19.6917	1.56906	--
1.4203	3.08357	0.63789	1.42043	5.70097	1.04164	1.42018	19.7478	1.57486	--
1.42496	3.11629	0.63586	1.42523	5.70704	1.03825	1.42518	19.7878	1.56155	--
1.42975	3.15223	0.63657	1.42994	5.71216	1.04089	1.43	19.8365	1.54629	--
1.43477	3.19302	0.64379	1.43474	5.72501	1.04712	1.43496	19.8903	1.54034	--
1.43968	3.23042	0.64658	1.43943	5.73093	1.04553	1.44008	19.9538	1.52772	--
1.44505	3.27683	0.64984	1.44477	5.75125	1.05446	1.44506	20.0243	1.53236	--
1.45019	3.31764	0.64744	1.45011	5.77215	1.04798	1.44992	20.0588	1.53288	--
1.455	3.34902	0.64178	1.45524	5.78403	1.05178	1.45514	20.0962	1.55438	--
1.46	3.38651	0.64034	1.46009	5.78993	1.04916	1.46007	20.1518	1.52927	--
1.46479	3.42001	0.63703	1.46473	5.80003	1.0509	1.46497	20.1883	1.50403	--
1.4698	3.46132	0.64628	1.4695	5.80234	1.0603	1.47008	20.2687	1.51833	--
1.47506	3.50349	0.65054	1.47495	5.83099	1.06675	1.47524	20.3267	1.52009	--
1.48009	3.54005	0.64418	1.48015	5.84656	1.05827	1.48021	20.3638	1.5032	--
1.48508	3.57666	0.64463	1.4851	5.85414	1.05999	1.48498	20.4029	1.50072	--
1.48999	3.61166	0.64294	1.48988	5.86146	1.06237	1.48996	20.4546	1.50219	--
1.49461	3.64317	0.64188	1.49456	5.86677	1.05411	1.49484	20.5024	1.47518	--
1.49993	3.69028	0.64837	1.49971	5.88591	1.0619	1.49997	20.5778	1.47633	--
1.50494	3.72805	0.65168	1.50493	5.9025	1.07115	1.50514	20.6159	1.4801	--
1.50991	3.76605	0.65199	1.50987	5.90634	1.07377	1.51014	20.6557	1.49224	--
1.51518	3.80976	0.64698	1.51484	5.91409	1.06898	1.51512	20.7036	1.47086	--
1.51998	3.84628	0.64357	1.51976	5.92779	1.06906	1.52008	20.7453	1.45788	--
1.52482	3.87944	0.64697	1.52478	5.94341	1.07538	1.52514	20.8112	1.47606	--
1.52994	3.92221	0.64778	1.53019	5.96089	1.07207	1.53002	20.8464	1.45101	--
1.53483	3.96052	0.64605	1.53523	5.96988	1.06819	1.53513	20.8955	1.43879	0
1.53978	3.99263	0.64423	1.53984	5.97225	1.07545	1.53999	20.9296	1.4438	0
1.54497	4.03692	0.64327	1.54478	5.98478	1.0721	1.54506	20.9878	1.43801	0
1.54985	4.07219	0.63662	1.54966	5.98301	1.08436	1.54996	21.031	1.41566	0
1.55513	4.11167	0.63076	1.55486	6.00218	1.08952	1.55506	21.1015	1.42148	0
1.55992	4.14425	0.62451	1.56009	6.01559	1.08006	1.5601	21.1348	1.41861	0
1.56476	4.17964	0.62803	1.56503	6.02433	1.08038	1.56497	21.164	1.4025	0
1.56997	4.22388	0.63076	1.56987	6.03144	1.08477	1.56997	21.2049	1.39537	0
1.57491	4.25859	0.63107	1.57458	6.03595	1.08723	1.57518	21.2691	1.36746	0
1.58005	4.29936	0.63325	1.57953	6.05183	1.08838	1.58019	21.3343	1.39124	0
1.58527	4.33811	0.62679	1.58534	6.08014	1.08738	1.58527	21.3705	1.37847	0
1.58992	4.37484	0.61203	1.59027	6.08197	1.08797	1.59019	21.4003	1.37735	0
1.5948	4.40721	0.61314	1.59492	6.08216	1.08461	1.59485	21.4343	1.36614	0
1.59976	4.44516	0.61589	1.59968	6.09159	1.08632	1.59993	21.4814	1.35033	0
1.60463	4.48014	0.61896	1.60442	6.09539	1.08875	1.60498	21.5397	1.33106	0
1.61014	4.52775	0.61814	1.6096	6.11176	1.09219	1.61011	21.6104	1.33263	0
1.61526	4.56295	0.61113	1.61501	6.12833	1.08722	1.61509	21.6412	1.33803	0
1.62007	4.59542	0.60571	1.62014	6.13751	1.09268	1.62007	21.6618	1.33565	0
1.62495	4.63177	0.60313	1.6249	6.13973	1.08766	1.6251	21.7094	1.32705	0
1.62978	4.66617	0.60175	1.62965	6.14581	1.08468	1.62999	21.7531	1.30325	0
1.63488	4.70648	0.61189	1.63454	6.15686	1.08934	1.63502	21.8167	1.30568	0
1.63999	4.74246	0.61004	1.64023	6.18144	1.0918	1.64033	21.8576	1.30773	0
1.64487	4.77452	0.60077	1.64514	6.18487	1.08983	1.64519	21.8961	1.28946	0
1.65005	4.81555	0.59685	1.6501	6.19053	1.09444	1.64989	21.9166	1.28825	0
1.65493	4.84444	0.59195	1.65494	6.19592	1.09471	1.65497	21.9578	1.27965	0
1.65974	4.87571	0.59119	1.65959	6.19785	1.08484	1.65997	22.0234	1.26647	0
1.66501	4.91677	0.59269	1.66469	6.2112	1.08956	1.66495	22.0703	1.24657	0
1.67001	4.9515	0.59302	1.66993	6.2245	1.09026	1.67003	22.0938	1.25152	0
1.67495	4.98333	0.59484	1.67487	6.23395	1.09672	1.67504	22.1334	1.2463	0
1.68014	5.022	0.58405	1.67981	6.23932	1.09644	1.68004	22.1914	1.2208	0
1.68491	5.04768	0.57886	1.68474	6.24827	1.09081	1.68505	22.2209	1.22019	0
1.69002	5.08804	0.58328	1.68987	6.26036	1.10084	1.69021	22.2897	1.23144	0
1.69497	5.11994	0.57833	1.69511	6.2743	1.0917	1.69517	22.3211	1.21863	0
1.6998	5.14866	0.58331	1.70012	6.27916	1.08865	1.70007	22.3508	1.19189	0
1.70486	5.18587	0.57982	1.70489	6.28139	1.09096	1.70492	22.3689	1.20032	0
1.70989	5.21851	0.57445	1.70958	6.28546	1.09303	1.71008	22.4228	1.17895	0
1.71482	5.24733	0.5724	1.71456	6.29568	1.09831	1.71494	22.4934	1.15601	0
1.72018	5.2892	0.55946	1.72005	6.31213	1.09855	1.72	22.5228	1.16893	0
1.72502	5.31634	0.55812	1.72492	6.31585	1.09411	1.72517	22.5512	1.17516	0
1.72988	5.3473	0.56273	1.73004	6.32761	1.08677	1.72999	22.5819	1.1546	0
1.73494	5.37944	0.55954	1.73493	6.32914	1.08712	1.73506	22.6307	1.12462	0
1.7399	5.41046	0.56667	1.73956	6.33216	1.09874	1.74014	22.665	1.12024	0
1.74509	5.44495	0.56221	1.74473	6.34549	1.1024	1.74517	22.7338	1.13066	0
1.75011	5.47329	0.55967	1.75042	6.36713	1.09562	1.75024	22.7543	1.12428	0
1.75487	5.4965	0.54919	1.75529	6.36677	1.09177	1.75523	22.7749	1.11723	0
1.75985	5.52599	0.54384	1.75983	6.36409	1.0895	1.75991	22.8003	1.11614	0
1.76473	5.55437	0.54283	1.76482	6.3775	1.08218	1.76486	22.8467	1.08615	0
1.76976	5.58734	0.54582	1.76954	6.37523	1.08878	1.76996	22.9218	1.06337	0
1.77506	5.62241	0.54037	1.77484	6.39145	1.09322	1.77508	22.9599	1.07096	0
1.78007	5.64907	0.53628	1.77988	6.40188	1.09248	1.78006	22.9899	1.06523	0
1.78507	5.67613	0.53068	1.78514	6.41171	1.08735	1.78505	23.0053	1.07106	0
1.78999	5.70321	0.52902	1.78991	6.41441	1.08743	1.79015	23.0505	1.05583	0
1.79481	5.72518	0.52718	1.79455	6.41083	1.08136	1.79502	23.0867	1.04216	0
1.79991	5.75963	0.53712	1.80002	6.43304	1.08474	1.79991	23.1395	1.02847	0
1.80493	5.78689	0.5347	1.8053	6.44489	1.08129	1.80521	23.1797	1.03359	0
1.80982	5.81339	0.52651	1.80987	6.43818	1.08447	1.81023	23.2103	1.01941	0
1.81508	5.84316	0.52016	1.81481	6.4466	1.08517	1.81494	23.2275	1.01788	0
1.81995	5.86788	0.51552	1.81984	6.45169	1.08746	1.81999	23.2679	1.01256	0
1.8248	5.89174	0.51467	1.82457	6.45599	1.07875	1.82503	23.3324	0.99846	0
1.83002	5.92505	0.50978	1.82993	6.47253	1.07338	1.82991	23.3723	0.99528	0
1.83497	5.95148	0.51086	1.83512	6.48125	1.07384	1.835	23.3949	0.98365	0
1.8399	5.97849	0.51382	1.83993	6.48248	1.08194	1.83998	23.4228	0.9907	0
1.84502	6.00773	0.5038	1.84462	6.48704	1.07555	1.84524	23.4845	0.96722	0
1.84995	6.02619	0.50651	1.84966	6.49456	1.08405	1.85006	23.5039	0.96356	0
1.85503	6.05609	0.50474	1.85516	6.5103	1.08775	1.85523	23.5559	0.98924	0
1.85995	6.07563	0.4936	1.86015	6.51732	1.06915	1.86023	23.5829	0.97997	0
1.86476	6.09441	0.49599	1.86522	6.52336	1.06474	1.86499	23.6034	0.94893	0
1.86986	6.12103	0.49674	1.86997	6.52588	1.06769	1.86988	23.6381	0.93093	0
1.87487	6.14628	0.49406	1.87469	6.52293	1.07504	1.87501	23.6898	0.916	0
1.87998	6.17254	0.49371	1.87944	6.52862	1.07414	1.8801	23.765	0.90115	0
1.88521	6.19802	0.48366	1.88518	6.55798	1.07614	1.88509	23.7791	0.92286	0
1.88995	6.21715	0.47519	1.89003	6.55317	1.07074	1.89015	23.7944	0.93166	0
1.89495	6.24069	0.48099	1.89494	6.55476	1.06133	1.89493	23.8256	0.91669	0
1.89983	6.26185	0.47874	1.89984	6.55793	1.05665	1.90002	23.8704	0.89863	0
1.90484	6.28341	0.4837	1.90457	6.5591	1.06729	1.90504	23.9191	0.87867	0
1.91005	6.30829	0.48243	1.90985	6.57062	1.06722	1.91025	23.9686	0.89605	0
1.91505	6.32988	0.47004	1.91535	6.58937	1.06184	1.91526	23.9835	0.87466	0
1.92003	6.34958	0.46005	1.92013	6.58432	1.05929	1.92026	23.9958	0.89348	0
1.92494	6.36296	0.45626	1.92473	6.58011	1.06061	1.9251	24.034	0.89244	0
1.92972	6.38111	0.45671	1.92972	6.58852	1.0504	1.92979	24.0563	0.86593	0
1.93489	6.40878	0.45937	1.93461	6.59511	1.05496	1.93487	24.1424	0.83092	0
1.94009	6.43543	0.45317	1.93989	6.60851	1.06223	1.94002	24.176	0.83875	0
1.94497	6.44884	0.45147	1.94496	6.61552	1.05389	1.94513	24.195	0.8436	0
1.95021	6.47216	0.44655	1.95012	6.62399	1.0516	1.95002	24.2066	0.84631	0
1.95496	6.48581	0.43648	1.95477	6.6178	1.04765	1.95518	24.2406	0.84954	0
1.95981	6.50379	0.44262	1.95949	6.61726	1.04915	1.96007	24.2865	0.84396	0
1.96496	6.52492	0.44712	1.96525	6.6449	1.04166	1.965	24.3336	0.8294	0
1.96996	6.54378	0.44198	1.97022	6.6426	1.0458	1.97015	24.3657	0.80807	0
1.97481	6.55604	0.43824	1.97489	6.64051	1.04998	1.97511	24.3977	0.79592	0
1.98007	6.57975	0.43067	1.97978	6.64466	1.04299	1.97993	24.4184	0.79197	0
1.98487	6.59351	0.42692	1.98476	6.65036	1.04197	1.98504	24.4447	0.81243	0
1.99003	6.61627	0.42112	1.98967	6.65087	1.04006	1.99017	24.516	0.79336	0
1.99501	6.63072	0.42166	1.99482	6.66315	1.03109	1.99508	24.5453	0.78385	0
1.99975	6.64083	0.42782	2.0001	6.67422	1.02936	2.00003	24.5637	0.7775	0
2.00482	6.65963	0.42466	2.00483	6.67235	1.03337	2.00511	24.6021	0.77237	0
2.00991	6.67813	0.42564	2.00967	6.66598	1.04034	2.01018	24.6469	0.75789	0
2.01503	6.69421	0.42651	2.01455	6.67028	1.03233	2.01498	24.6674	0.7565	0
2.02026	6.71374	0.41226	2.02034	6.69655	1.03245	2.02014	24.7041	0.78108	0
2.02507	6.7226	0.4077	2.02513	6.69438	1.02381	2.02534	24.7359	0.76435	0
2.02983	6.73498	0.4067	2.03007	6.69613	1.01607	2.03008	24.7631	0.75047	0
2.03485	6.74497	0.40651	2.03479	6.69705	1.02384	2.03495	24.7954	0.7366	0
2.03964	6.75894	0.41089	2.03949	6.69302	1.02112	2.03999	24.8365	0.72783	0
2.045	6.78437	0.40503	2.04482	6.70567	1.02929	2.04502	24.9048	0.69982	0
2.05012	6.79536	0.39587	2.05007	6.71941	1.02048	2.04994	24.8949	0.72446	0
2.05502	6.80571	0.39147	2.05513	6.72438	1.01183	2.05517	24.9115	0.7463	0
2.06005	6.82508	0.39029	2.0599	6.71902	1.00672	2.06016	24.9579	0.74018	0
2.06476	6.82817	0.38484	2.0648	6.72636	1.00784	2.06497	24.9809	0.72351	0
2.0698	6.8474	0.3956	2.06954	6.72197	1.01744	2.07008	25.0531	0.70269	0
2.07503	6.86283	0.39647	2.07512	6.74132	1.0141	2.07515	25.0897	0.69537	0
2.08002	6.87541	0.38271	2.08017	6.74879	1.00107	2.08016	25.0944	0.68115	0
2.08493	6.88156	0.37729	2.08513	6.74866	1.00396	2.08502	25.1024	0.7014	0
2.08996	6.89595	0.37634	2.08981	6.74402	1.00553	2.0901	25.1447	0.71575	0
2.09468	6.90135	0.37055	2.09449	6.74576	0.99276	2.09498	25.18	0.69515	0
2.10001	6.92438	0.37316	2.09956	6.7516	1.00299	2.09995	25.2544	0.65367	0
2.10495	6.93551	0.37847	2.10484	6.76196	1.00134	2.10511	25.2767	0.6647	0
2.10987	6.94391	0.375	2.10999	6.76699	0.99684	2.10995	25.2854	0.67054	0
2.11514	6.96032	0.3695	2.11497	6.77234	0.99269	2.11496	25.3041	0.66671	0
2.11994	6.96678	0.36643	2.11993	6.77357	0.98958	2.12008	25.3274	0.69447	0
2.12486	6.9766	0.36723	2.12467	6.77305	0.98589	2.12527	25.4057	0.69228	0
2.13	6.99186	0.36397	2.13017	6.79244	0.98158	2.13004	25.4291	0.65255	0
2.13488	6.99729	0.36758	2.13524	6.79459	0.98609	2.13511	25.4562	0.63009	0
2.13979	7.00377	0.367	2.13989	6.78623	0.98518	2.13995	25.4723	0.63685	0
2.145	7.02042	0.36168	2.14476	6.79133	0.98442	2.14502	25.5111	0.65319	0
2.14977	7.02308	0.35638	2.14959	6.79103	0.97843	2.14988	25.5273	0.6302	0
2.15508	7.04551	0.35044	2.15493	6.80759	0.98184	2.15508	25.5856	0.63818	0
2.16	7.0471	0.34816	2.16003	6.80612	0.97477	2.16012	25.617	0.62746	0
2.16489	7.0591	0.3515	2.16503	6.81668	0.973	2.16496	25.6261	0.62099	0
2.1699	7.06966	0.35231	2.16985	6.81111	0.97215	2.17008	25.6714	0.61699	0
2.17481	7.07088	0.35268	2.17456	6.81212	0.97297	2.17507	25.7062	0.6196	0
2.1799	7.0841	0.35384	2.17957	6.8224	0.97489	2.18002	25.7385	0.61475	0
2.18516	7.09852	0.34811	2.18528	6.84366	0.96974	2.18519	25.7532	0.61337	0
2.18997	7.10237	0.34146	2.19027	6.83814	0.96939	2.19033	25.7953	0.62228	0
2.195	7.10784	0.33909	2.19495	6.83575	0.95931	2.19497	25.8175	0.60159	0
2.19983	7.11574	0.34278	2.19982	6.83653	0.95945	2.20002	25.8482	0.61415	0
2.20468	7.1221	0.34906	2.20447	6.83752	0.95442	2.20497	25.9011	0.57059	0
2.21004	7.13982	0.3466	2.20969	6.84504	0.96392	2.21002	25.9355	0.572	0
2.2151	7.14839	0.33543	2.21499	6.85907	0.95662	2.21493	25.9272	0.57463	0
2.21996	7.15028	0.33978	2.22017	6.86242	0.9537	2.22005	25.9456	0.59985	0
2.22506	7.15932	0.33479	2.22493	6.85893	0.94972	2.22511	25.9975	0.60799	0
2.22985	7.15987	0.33551	2.2297	6.8631	0.94217	2.23005	26.0355	0.60617	0
2.23495	7.17493	0.33801	2.23465	6.85905	0.94923	2.23506	26.0899	0.57732	0
2.24006	7.18421	0.34414	2.24019	6.8845	0.94549	2.24024	26.1125	0.57269	0
2.24485	7.18358	0.33847	2.24515	6.87509	0.9321	2.24512	26.1224	0.55893	0
2.25001	7.19579	0.33119	2.24999	6.87732	0.93402	2.24995	26.1247	0.56556	0
2.25491	7.19996	0.32751	2.25491	6.87764	0.93434	2.25511	26.1626	0.60779	0
2.25978	7.20361	0.32784	2.25956	6.87803	0.92473	2.26002	26.2225	0.56459	0
2.26514	7.22302	0.32818	2.26473	6.88678	0.92832	2.26496	26.2693	0.54457	0
2.27003	7.22163	0.33312	2.27007	6.89643	0.91801	2.27005	26.2791	0.5503	0
2.27487	7.22731	0.33539	2.27487	6.89415	0.92431	2.27493	26.2884	0.54813	0
2.28002	7.23889	0.3314	2.2798	6.89826	0.92058	2.27997	26.3234	0.55453	0
2.28488	7.23745	0.32959	2.28463	6.89785	0.91845	2.28503	26.3411	0.58426	0
2.28999	7.24596	0.33023	2.2898	6.91197	0.93155	2.29022	26.4164	0.57448	0
2.29502	7.25628	0.3256	2.29516	6.92227	0.911	2.29515	26.4354	0.54518	0
2.29983	7.25412	0.32576	2.30021	6.92588	0.90829	2.30007	26.4598	0.53539	0
2.30498	7.26465	0.32887	2.30493	6.92091	0.91473	2.30498	26.4648	0.54398	0
2.30989	7.2694	0.3299	2.30955	6.91805	0.91198	2.30995	26.4884	0.56065	0
2.3148	7.27365	0.32618	2.31448	6.92281	0.90819	2.31499	26.5512	0.5249	0
2.32012	7.28565	0.31995	2.31997	6.94254	0.9071	2.32011	26.5724	0.55833	0
2.32492	7.28574	0.31651	2.32506	6.94663	0.90057	2.32519	26.6016	0.55816	0
2.32994	7.29262	0.31517	2.33011	6.94649	0.89536	2.32993	26.6104	0.54675	0
2.33501	7.29811	0.32215	2.33505	6.9493	0.88806	2.33505	26.656	0.55591	0
2.33992	7.30053	0.32389	2.33948	6.94362	0.89188	2.34009	26.6852	0.57016	0
2.34508	7.31042	0.33118	2.34465	6.94979	0.89633	2.3451	26.7285	0.54601	0
2.35004	7.31468	0.32063	2.35034	6.9732	0.88878	2.35029	26.7391	0.54524	0
2.35482	7.31234	0.31431	2.35532	6.97039	0.88338	2.35528	26.7599	0.56038	0
2.35989	7.32365	0.31277	2.35989	6.95861	0.88271	2.35993	26.7814	0.55381	0
2.36483	7.32994	0.31512	2.36482	6.96494	0.87357	2.36497	26.8119	0.58114	0
2.36977	7.33367	0.32068	2.36959	6.96484	0.87819	2.36993	26.8806	0.53164	0
2.37511	7.34803	0.31559	2.37475	6.97492	0.88229	2.37513	26.9029	0.55033	0
2.38001	7.34963	0.31587	2.38001	6.98418	0.87306	2.38015	26.9044	0.54219	0
2.38494	7.35138	0.31246	2.38517	6.98855	0.87349	2.38514	26.9185	0.56282	0
2.39001	7.35608	0.31094	2.38987	6.98531	0.86883	2.39012	26.9657	0.58917	0
2.39481	7.35673	0.31055	2.39458	6.98276	0.85829	2.39493	26.9911	0.58883	0
2.39998	7.3692	0.31719	2.39994	6.99794	0.8639	2.39994	27.0436	0.5504	0
2.40498	7.37028	0.31358	2.40523	7.00544	0.85965	2.40519	27.0685	0.53991	0
2.4098	7.37193	0.31358	2.40991	6.99744	0.85769	2.41019	27.0773	0.53857	0
2.41492	7.37955	0.31333	2.41483	7.00196	0.85932	2.41496	27.082	0.54328	0
2.41984	7.38072	0.30752	2.41973	7.00443	0.85695	2.42015	27.1273	0.60539	0
2.42482	7.38619	0.3088	2.42461	7.00702	0.85392	2.42504	27.1979	0.57109	0
2.43006	7.40056	0.30143	2.42983	7.01546	0.8496	2.42985	27.2163	0.56246	0
2.43505	7.39976	0.30363	2.43517	7.02438	0.84385	2.43498	27.2332	0.5628	0
2.4399	7.40112	0.30818	2.43995	7.02281	0.8429	2.43997	27.2472	0.55932	0
2.44497	7.4061	0.30583	2.44468	7.02176	0.83938	2.44507	27.2741	0.57938	0
2.44987	7.40761	0.30928	2.44964	7.02232	0.84369	2.45002	27.2925	0.59096	0
2.45496	7.41539	0.30265	2.45508	7.04106	0.84963	2.45524	27.3561	0.5963	0
2.4599	7.41777	0.2994	2.46016	7.04421	0.82527	2.46013	27.3717	0.58321	0
2.46496	7.42221	0.29959	2.4651	7.04343	0.82488	2.46508	27.3858	0.58461	0
2.46991	7.42437	0.3003	2.46991	7.03845	0.82765	2.46997	27.4048	0.5816	0
2.47484	7.43127	0.30252	2.47475	7.03883	0.82222	2.47496	27.4331	0.60198	0
2.47994	7.43658	0.3062	2.47954	7.04387	0.82892	2.48007	27.4902	0.55907	0
2.48511	7.44153	0.29656	2.4851	7.05793	0.82552	2.48523	27.5204	0.59058	0
2.4899	7.43791	0.2926	2.48995	7.05677	0.8172	2.49015	27.5287	0.59999	0
2.49497	7.44764	0.29146	2.49504	7.06382	0.804	2.49486	27.5411	0.60428	0
2.4999	7.44992	0.29163	2.49986	7.0607	0.80668	2.50008	27.5828	0.6405	0
2.50483	7.45092	0.30251	2.50459	7.0576	0.81351	2.50501	27.6165	0.59897	0
2.51012	7.46156	0.30388	2.5099	7.06975	0.81453	2.51017	27.6635	0.58162	0
2.51497	7.46091	0.29821	2.51532	7.08143	0.8071	2.5153	27.6756	0.58465	0
2.51995	7.4662	0.28917	2.52015	7.07488	0.80471	2.52025	27.6807	0.61442	0
2.52495	7.46572	0.28619	2.52475	7.06956	0.79649	2.52496	27.7058	0.62436	0
2.52983	7.46951	0.28743	2.52966	7.07242	0.79407	2.52981	27.7255	0.63708	0
2.53499	7.47746	0.29039	2.53457	7.07193	0.79628	2.53491	27.8	0.59647	0
2.54005	7.47737	0.28782	2.54002	7.08693	0.79994	2.54005	27.8183	0.59694	0
2.54489	7.48071	0.29376	2.54493	7.09075	0.79208	2.54517	27.82	0.59953	0
2.54998	7.4859	0.28632	2.55011	7.09258	0.78503	2.55011	27.8435	0.62138	0
2.55499	7.48629	0.28396	2.55477	7.08869	0.78742	2.5552	27.8756	0.67623	0
2.55994	7.48806	0.28428	2.55952	7.08886	0.78621	2.55999	27.9079	0.65381	0
2.56512	7.50069	0.28399	2.5652	7.10869	0.77516	2.56494	27.9464	0.62377	0
2.57	7.49295	0.28483	2.57026	7.10492	0.7748	2.57019	27.9639	0.62132	0
2.57482	7.49619	0.28337	2.57491	7.09973	0.78283	2.57521	27.9848	0.61372	0
2.57991	7.50131	0.28749	2.57978	7.09875	0.77168	2.58005	27.9981	0.63293	0
2.58469	7.49867	0.28306	2.58472	7.1036	0.76842	2.58513	28.0281	0.66133	0
2.59009	7.51608	0.28128	2.58971	7.10973	0.77635	2.59006	28.0844	0.64742	0
2.59508	7.51644	0.27125	2.59492	7.11945	0.75508	2.59495	28.1042	0.63768	0
2.6	7.51812	0.27478	2.59997	7.12167	0.75073	2.60005	28.1191	0.63968	0
2.60498	7.52159	0.28086	2.60484	7.11674	0.75941	2.60512	28.1433	0.65767	0
2.60992	7.51674	0.28202	2.60972	7.11866	0.75975	2.61013	28.1701	0.66461	0
2.61481	7.52314	0.28868	2.61457	7.11508	0.75819	2.61515	28.2073	0.64746	0
2.62019	7.53506	0.28099	2.62036	7.1435	0.75655	2.62014	28.2389	0.65385	0
2.62502	7.53019	0.27091	2.62521	7.13699	0.74301	2.62511	28.2585	0.64435	0
2.62997	7.53442	0.26288	2.63008	7.13589	0.73512	2.62997	28.2732	0.65016	0
2.63496	7.53558	0.2684	2.63483	7.13141	0.73667	2.63503	28.3023	0.66539	0
2.63971	7.53276	0.27103	2.63944	7.12519	0.74049	2.64003	28.3261	0.66649	0
2.64491	7.54575	0.27967	2.64475	7.13924	0.74466	2.6451	28.3832	0.62702	0
2.65006	7.54886	0.27381	2.65012	7.15049	0.73488	2.65008	28.3975	0.63221	0
2.65495	7.54873	0.27037	2.65512	7.15508	0.72749	2.65504	28.3939	0.6524	0
2.6601	7.55482	0.26555	2.65989	7.14814	0.71863	2.66005	28.44	0.68189	0
2.66491	7.55024	0.25946	2.66475	7.14527	0.7174	2.66507	28.4602	0.70218	0
2.66983	7.55753	0.27312	2.66957	7.14565	0.72748	2.67007	28.51	0.65567	0
2.67503	7.56312	0.27561	2.67514	7.16634	0.72725	2.6753	28.5513	0.6302	0
2.67996	7.56558	0.26673	2.68015	7.16069	0.715	2.68031	28.5482	0.63301	0
2.68485	7.56604	0.26168	2.68514	7.16648	0.7134	2.68508	28.5511	0.6555	0
2.68998	7.57111	0.26291	2.68987	7.16442	0.70803	2.68995	28.5872	0.69469	0
2.69468	7.5638	0.25827	2.69452	7.15731	0.70003	2.69483	28.6151	0.70446	0
2.7001	7.58013	0.25714	2.69971	7.16798	0.70542	2.69996	28.678	0.65788	0
2.705	7.57717	0.26376	2.70493	7.16845	0.70309	2.70513	28.6971	0.64953	0
2.70984	7.57648	0.26557	2.70991	7.17586	0.70361	2.71005	28.692	0.63194	0
2.71498	7.5852	0.25929	2.71495	7.17653	0.69855	2.71506	28.7188	0.66618	0
2.71995	7.58347	0.25937	2.71979	7.17903	0.69425	2.72014	28.7467	0.72457	0
2.72493	7.58696	0.26807	2.72452	7.17019	0.69458	2.72504	28.7975	0.68732	0
2.73004	7.59318	0.25555	2.73018	7.19386	0.68537	2.72996	28.8188	0.66865	0
2.73501	7.59479	0.26016	2.73528	7.19071	0.68015	2.73518	28.8428	0.66173	0
2.73982	7.59114	0.26389	2.73989	7.18541	0.68827	2.74004	28.842	0.64882	0
2.74487	7.59594	0.25966	2.74471	7.18311	0.68541	2.745	28.8704	0.67876	0
2.7497	7.59399	0.26314	2.74971	7.1893	0.68019	2.74997	28.909	0.67687	0
2.75514	7.61118	0.25962	2.75489	7.19672	0.67929	2.75506	28.9543	0.68279	0
2.76	7.60731	0.24794	2.75993	7.20013	0.6637	2.75994	28.9659	0.68028	0
2.76486	7.60826	0.25347	2.76492	7.2051	0.66849	2.76497	28.9775	0.68195	0
2.76993	7.61066	0.25605	2.76987	7.2027	0.67178	2.77016	29.0171	0.7034	0
2.77481	7.61369	0.25497	2.77462	7.19799	0.67151	2.77512	29.0443	0.70459	0
2.77986	7.61597	0.26835	2.77963	7.20703	0.67121	2.78017	29.0856	0.65635	0
2.78518	7.63004	0.25922	2.78548	7.23201	0.66817	2.7853	29.093	0.67692	0
2.78997	7.62312	0.25338	2.79024	7.22274	0.65534	2.79015	29.0938	0.68365	0
2.79491	7.62662	0.248	2.7949	7.21374	0.64737	2.79479	29.1028	0.68204	0
2.79984	7.62562	0.25287	2.79975	7.21371	0.65077	2.79998	29.1555	0.73126	0
2.80467	7.62788	0.25603	2.80441	7.20747	0.6519	2.80497	29.1968	0.68301	0
2.80988	7.63569	0.25333	2.80966	7.22584	0.66475	2.81013	29.2356	0.66325	0
2.8151	7.64278	0.25795	2.81509	7.23124	0.65104	2.8151	29.225	0.6737	0
2.82002	7.64074	0.25233	2.8202	7.23405	0.64558	2.82006	29.2295	0.68947	0
2.82508	7.64366	0.24801	2.82492	7.22888	0.6375	2.82502	29.2751	0.72768	0
2.82978	7.64013	0.24749	2.82965	7.22999	0.63668	2.82994	29.289	0.73951	0
2.83482	7.64688	0.25737	2.83458	7.22965	0.64779	2.83503	29.3558	0.68397	0
2.83996	7.65086	0.25899	2.84004	7.24403	0.64366	2.84031	29.3688	0.66902	0
2.84481	7.64782	0.25316	2.84518	7.24933	0.63238	2.8452	29.368	0.66606	0
2.85011	7.66086	0.25198	2.8501	7.25212	0.63044	2.84989	29.3623	0.66858	0
2.85504	7.66115	0.2505	2.85487	7.24698	0.62801	2.85501	29.3932	0.73934	0
2.8599	7.65983	0.25223	2.85952	7.24306	0.61706	2.85985	29.4452	0.71495	0
2.86502	7.6652	0.24154	2.86477	7.25484	0.62354	2.86493	29.4845	0.69374	0
2.86999	7.66682	0.25285	2.86992	7.25978	0.6282	2.87012	29.4998	0.68798	0
2.87487	7.66763	0.25621	2.87491	7.25527	0.62713	2.8751	29.5065	0.67508	0
2.87999	7.67399	0.25055	2.87993	7.2594	0.61508	2.88008	29.537	0.69203	0
2.88493	7.67314	0.25704	2.88471	7.25871	0.60638	2.88512	29.5486	0.73949	0
2.89018	7.68622	0.25711	2.88983	7.26596	0.61418	2.89009	29.6058	0.71715	0
			2.89513	7.27672	0.60074	2.89502	29.6083	0.69207	0
			2.90021	7.27377	0.5981	2.90007	29.6232	0.69551	0
			2.90483	7.26921	0.60803	2.90499	29.6357	0.6914	0
			2.90975	7.27245	0.60415	2.90997	29.6605	0.71547	0
			2.91468	7.2772	0.60132	2.91501	29.7197	0.67756	0
			2.92005	7.2893	0.59424	2.92008	29.7359	0.72288	0
			2.92503	7.28896	0.58727	2.92502	29.7493	0.72191	0
			2.93002	7.29093	0.58107	2.92988	29.7556	0.71521	0
			2.93482	7.28618	0.58776	2.93503	29.8031	0.74575	0
			2.93946	7.28223	0.58968	2.94016	29.8289	0.75846	0
			2.94494	7.30382	0.59554	2.94517	29.8661	0.70289	0
			2.95036	7.31522	0.57532	2.95017	29.8546	0.70177	0
			2.9552	7.3061	0.56787	2.95517	29.8736	0.72644	0
			2.95973	7.29524	0.56423	2.95991	29.8861	0.73025	0
			2.96472	7.3001	0.56732	2.96503	29.9229	0.77641	0
			2.96946	7.29069	0.57354	2.97	29.9794	0.73272	0
			2.97484	7.31078	0.57266	2.97511	30.0008	0.7177	0
			2.98008	7.31945	0.55712	2.98013	29.9927	0.69997	0
			2.98517	7.32499	0.5586	2.98503	29.9977	0.72095	0
			2.98997	7.31593	0.55143	2.99005	30.0389	0.77727	0
			2.99453	7.30755	0.54278	2.99499	30.0615	0.79837	0
			3.00003	7.32766	0.55568	3.00002	30.1082	0.74377	0
			3.00512	7.33052	0.55105	3.00527	30.1285	0.7242	0
			3.01001	7.32744	0.54771	3.01016	30.1339	0.71681	0
			3.01493	7.3297	0.53987	3.0149	30.1391	0.71761	0
			3.01988	7.32697	0.53422	3.02006	30.1659	0.78084	0
			3.02461	7.3264	0.52575	3.025	30.2205	0.7636	0
			3.02984	7.33753	0.53387	3.02987	30.2389	0.75319	0
			3.03501	7.34011	0.53391	3.03504	30.2442	0.73661	0
			3.03989	7.34061	0.52894	3.03974	30.2558	0.73086	0
			3.04493	7.34387	0.5256	3.04532	30.4639	0.8853	0
			3.04973	7.34337	0.52172	3.05018	30.4861	0.88112	0
			3.05519	7.35848	0.51992	3.05496	30.5033	0.89697	0
			3.06013	7.35773	0.50329	3.06002	30.5141	0.88211	0
			3.06504	7.35862	0.50901	3.06528	30.5409	0.88745	0
			3.06973	7.35353	0.51524	3.06874	30.5571	0.88352	0
			3.07465	7.35217	0.50867	3.07516	30.6081	0.92383	0
			3.07969	7.35525	0.50921	3.07969	30.6392	0.85126	0
			3.08519	7.37955	0.50371	3.08468	30.6444	0.87992	0
			3.09004	7.37076	0.49006	3.08962	30.6339	0.90005	0
			3.0949	7.36683	0.48823	3.0946	30.6662	0.90149	0
			3.09989	7.36916	0.49123	3.10051	30.7244	0.9601	0
			3.1045	7.36404	0.49964	3.10514	30.7388	0.90643	0
			3.11007	7.38402	0.49433	3.10973	30.7544	0.87587	0
			3.11535	7.38978	0.47584	3.11429	30.7472	0.86877	0
			3.12009	7.38271	0.47687	3.11939	30.7657	0.90241	0
			3.12473	7.37682	0.47247	3.12464	30.7871	0.94044	0
			3.1297	7.37758	0.47465	3.1302	30.8324	0.97311	0
			3.13444	7.37481	0.47916	3.13506	30.8835	0.91043	0
			3.13987	7.39825	0.47829	3.13998	30.8931	0.91416	0
			3.1451	7.40093	0.4693	3.14445	30.882	0.89155	0
			3.15013	7.39828	0.46326	3.14907	30.8877	0.90091	0
			3.15492	7.3945	0.45529	3.15495	30.9354	0.97535	0
			3.15956	7.38769	0.45574	3.16007	30.971	0.94937	0
			3.16519	7.41503	0.45038	3.16496	30.9984	0.92712	0
			3.17003	7.40941	0.45593	3.16982	31.0099	0.9211	0
			3.17488	7.40501	0.45004	3.1746	31.0112	0.90897	0
			3.17986	7.40304	0.45032	3.17922	31.0153	0.90854	0
			3.18473	7.40134	0.44464	3.18465	31.0529	0.94385	0
			3.18974	7.40899	0.43944	3.18987	31.1154	0.91597	0
			3.19493	7.41323	0.43307	3.19495	31.1318	0.92383	0
			3.19999	7.41489	0.43255	3.1998	31.129	0.93199	0
			3.20476	7.41521	0.4381	3.20485	31.1433	0.95288	0
			3.20971	7.41653	0.43359	3.21009	31.1668	0.95701	0
			3.21465	7.41627	0.43551	3.21465	31.1786	0.92026	0
			3.22042	7.44384	0.42346	3.21955	31.2024	0.91583	0
			3.22523	7.4314	0.41373	3.22456	31.2114	0.9352	0
			3.23	7.42697	0.41788	3.22967	31.2374	0.94343	0
			3.23479	7.42432	0.4132	3.23486	31.2722	0.95863	0
			3.23947	7.41826	0.41685	3.24016	31.2869	0.97647	0
			3.24478	7.43133	0.41857	3.2446	31.3243	0.89347	0
			3.25011	7.44585	0.40773	3.2495	31.3446	0.89824	0
			3.25512	7.44358	0.39809	3.25438	31.3298	0.91731	0
			3.25984	7.43795	0.39667	3.25976	31.3609	0.96895	0
			3.26475	7.43682	0.4014	3.26536	31.392	1.00465	0
			3.26951	7.43478	0.40543	3.27006	31.4186	0.9455	0
			3.27508	7.45266	0.40112	3.27475	31.427	0.91923	0
			3.28026	7.45467	0.39186	3.27929	31.4552	0.87648	0
			3.28515	7.45214	0.38733	3.2843	31.455	0.90974	0
			3.28985	7.44501	0.38292	3.28955	31.4741	0.95366	0
			3.29451	7.4395	0.37363	3.29502	31.5051	0.96904	0
			3.29968	7.45359	0.39254	3.30005	31.577	0.91229	0
			3.30488	7.45572	0.38328	3.30496	31.5562	0.92728	0
			3.30993	7.46061	0.38229	3.30942	31.5428	0.89853	0
			3.31501	7.46537	0.37234	3.31436	31.5781	0.90748	0
			3.3198	7.46084	0.37026	3.32001	31.5997	0.97979	0
			3.32457	7.45407	0.36768	3.32499	31.6301	0.94627	0
			3.33011	7.47722	0.35996	3.32985	31.6445	0.92882	0
			3.33518	7.47745	0.37322	3.33476	31.6676	0.91288	0
			3.33985	7.46659	0.36959	3.33936	31.648	0.90238	0
			3.34477	7.47164	0.36753	3.34479	31.7039	0.93102	0
			3.34966	7.46663	0.35765	3.34959	31.7421	0.88387	0
			3.35491	7.47977	0.36306	3.35473	31.7608	0.90481	0
			3.36007	7.483	0.34285	3.35967	31.7486	0.92267	0
			3.36497	7.48336	0.34899	3.36456	31.7651	0.91408	0
			3.36978	7.48186	0.35503	3.36996	31.7989	0.94567	0
			3.37467	7.47916	0.35658	3.37544	31.8439	0.95357	0
			3.37972	7.4817	0.35164	3.37978	31.8585	0.87385	0
			3.38537	7.50253	0.3427	3.38457	31.8503	0.88509	0
			3.39018	7.49554	0.3297	3.38948	31.8513	0.90297	0
			3.39484	7.48424	0.32938	3.39428	31.8545	0.905	0
			3.39972	7.49097	0.33513	3.40013	31.909	0.96193	0
			3.40439	7.48468	0.33627	3.4052	31.9487	0.92628	0
			3.40977	7.49719	0.34496	3.40998	31.98	0.87087	0
			3.41514	7.50971	0.33454	3.41453	31.9627	0.85183	0
			3.42016	7.50801	0.32137	3.4192	31.9323	0.88171	0
			3.42482	7.4997	0.31926	3.42468	31.9707	0.94458	0
			3.42958	7.49396	0.31885	3.43016	32.0023	0.96593	0
			3.43455	7.50221	0.32475	3.43513	32.0593	0.91004	0
			3.44006	7.51977	0.32675	3.43988	32.0576	0.89059	0
			3.44523	7.52384	0.31383	3.44461	32.0867	0.85822	0
			3.45007	7.51628	0.30641	3.44891	32.0409	0.84218	0
			3.45485	7.51403	0.3087	3.45462	32.069	0.93794	0
			3.45952	7.50612	0.29604	3.45997	32.137	0.93027	0
			3.46479	7.52547	0.30748	3.46494	32.1901	0.89495	0
			3.46994	7.53125	0.30987	3.46971	32.1602	0.90206	0
			3.47492	7.52313	0.30993	3.47444	32.1432	0.89439	0
			3.47995	7.53442	0.2969	3.47986	32.2242	0.90178	0
			3.48475	7.52365	0.29082	3.48498	32.2149	0.93693	0
			3.48976	7.53026	0.29428	3.4899	32.2456	0.91046	0
			3.49522	7.54779	0.27802	3.49468	32.2551	0.89287	0
			3.50014	7.54778	0.28838	3.49961	32.2762	0.88282	0
			3.50475	7.53261	0.29043	3.50436	32.2547	0.89596	0
			3.50963	7.53691	0.28711	3.51001	32.3029	0.9426	0
			3.51463	7.53819	0.28363	3.51475	32.3675	0.85553	0
			3.51998	7.55678	0.27554	3.51965	32.3415	0.89947	0
			3.52506	7.55502	0.26776	3.52459	32.3431	0.90957	0
			3.53004	7.55276	0.26312	3.52946	32.3476	0.90209	0
			3.53487	7.55203	0.27325	3.5348	32.3942	0.92983	0
			3.5395	7.54792	0.26868	3.54044	32.4237	0.97015	0
			3.54499	7.5665	0.28172	3.54503	32.4675	0.87818	0
			3.5503	7.5738	0.25524	3.54944	32.4511	0.85645	0
			3.55519	7.56822	0.2476	3.5544	32.4342	0.90378	0
			3.55976	7.55717	0.2482	3.55922	32.4429	0.89374	0
			3.56473	7.56009	0.25167	3.56468	32.4728	0.93352	0
			3.56944	7.55516	0.25536	3.56999	32.5563	0.90814	0
			3.57481	7.57331	0.25873	3.57509	32.5665	0.90721	0
			3.58015	7.5817	0.24499	3.57948	32.5459	0.87504	0
			3.58521	7.58106	0.24027	3.58417	32.5212	0.89079	0
			3.58991	7.57491	0.23342	3.58973	32.5757	0.94802	0
			3.5945	7.56523	0.22979	3.59524	32.6128	0.96482	0
			3.59997	7.5827	0.24746	3.59984	32.6332	0.90475	0
			3.60512	7.59058	0.23827	3.60493	32.6504	0.92027	0
			3.61003	7.59106	0.23277	3.60985	32.6744	0.89669	0
			3.61492	7.58721	0.22556	3.61443	32.6564	0.90253	0
			3.61976	7.58911	0.22237	3.61968	32.6559	0.95269	0
			3.62451	7.58479	0.21235	3.62481	32.7102	0.92733	0
			3.62988	7.60192	0.22037	3.62971	32.7276	0.90581	0
			3.63515	7.60436	0.21785	3.63456	32.7297	0.91748	0
			3.63996	7.59697	0.21812	3.63962	32.7275	0.93719	0
			3.6449	7.6048	0.21179	3.64538	32.7996	0.96461	0
			3.64966	7.60035	0.21347	3.64994	32.7733	0.93745	0
			3.65512	7.61644	0.20414	3.65472	32.7828	0.9331	0
			3.66018	7.61665	0.18737	3.65954	32.8012	0.90872	0
			3.66501	7.61418	0.19934	3.66433	32.8072	0.90356	0
			3.66972	7.60539	0.20236	3.66952	32.8308	0.93637	0
			3.67468	7.60804	0.20183	3.6754	32.8864	0.98368	0
			3.67973	7.61317	0.20028	3.67982	32.9076	0.88512	0
			3.68511	7.62499	0.18654	3.68469	32.8894	0.91548	0
			3.69006	7.62859	0.17879	3.68956	32.8815	0.93583	0
			3.695	7.62746	0.17676	3.69445	32.8998	0.92932	0
			3.69984	7.62283	0.18217	3.70008	32.9483	0.97976	0
			3.70449	7.61402	0.18842	3.70548	32.996	0.97025	0
			3.71004	7.63897	0.19163	3.71012	32.9846	0.93661	0
			3.71538	7.64651	0.16892	3.71455	32.9782	0.90074	0
			3.72012	7.63611	0.1669	3.71932	32.9665	0.91971	0
			3.72477	7.62948	0.15931	3.72454	32.9875	0.95936	0
			3.72963	7.6303	0.16403	3.72977	33.0074	0.97035	0
			3.73442	7.63094	0.17131	3.73491	33.0803	0.93516	0
			3.73982	7.64029	0.17033	3.74028	33.0861	0.97305	0
			3.74511	7.65284	0.15996	3.7447	33.0682	0.9239	0
			3.75015	7.65126	0.15507	3.74918	33.0589	0.91883	0
			3.7548	7.63945	0.14696	3.75502	33.0947	1.00568	0
			3.75947	7.63725	0.15079	3.76002	33.1153	0.98196	0
			3.76506	7.65634	0.14608	3.76454	33.1313	0.92523	0
			3.77005	7.65595	0.15002	3.76975	33.1526	0.94702	0
			3.77492	7.6532	0.14654	3.77475	33.1487	0.95105	0
			3.77994	7.65355	0.14374	3.77961	33.1634	0.94947	0
			3.78477	7.65094	0.13579	3.78477	33.1724	0.97557	0
			3.78974	7.65241	0.13589	3.78994	33.2313	0.94996	0
			3.79489	7.66302	0.12499	3.79466	33.2131	0.93473	0
			3.79999	7.66188	0.13177	3.7995	33.212	0.93795	0
			3.80481	7.65949	0.1357	3.80492	33.2499	0.98533	0
			3.80979	7.65948	0.12579	3.81036	33.2651	1.00055	0
			3.81463	7.66113	0.12993	3.81467	33.2601	0.93269	0
			3.82038	7.68239	0.12152	3.81955	33.2777	0.93003	0
			3.82518	7.67416	0.10727	3.82457	33.278	0.95857	0
			3.82993	7.67399	0.1131	3.82963	33.3078	0.94937	0
			3.83472	7.66775	0.11673	3.83465	33.322	0.96792	0
			3.83942	7.65937	0.11697	3.84038	33.3542	1.01278	0
			3.84477	7.6732	0.11694	3.84489	33.3795	0.92666	0
			3.85009	7.68307	0.10604	3.84937	33.3704	0.90619	0
			3.85514	7.6827	0.09798	3.85426	33.3362	0.9474	0
			3.85985	7.67674	0.09298	3.85963	33.3738	0.98664	0
			3.86471	7.67655	0.09534	3.86516	33.4134	1.00163	0
			3.86947	7.67568	0.1064	3.87012	33.4571	0.95312	0
			3.8752	7.69831	0.1	3.87484	33.4372	0.93762	0
			3.88036	7.69663	0.09146	3.87933	33.4335	0.89857	0
			3.88511	7.69048	0.08972	3.88433	33.4495	0.91635	0
			3.88983	7.68152	0.0847	3.88961	33.4522	0.97198	0
			3.89453	7.68147	0.07496	3.89495	33.484	0.97415	0
			3.89973	7.6924	0.08577	3.89988	33.5429	0.91195	0
			3.90483	7.69724	0.08919	3.90501	33.5439	0.9349	0
			3.90992	7.70109	0.07849	3.90944	33.4919	0.91763	0
			3.91501	7.70333	0.07758	3.91439	33.5314	0.91752	0
			3.91983	7.69949	0.07567	3.92008	33.5609	0.98746	0
			3.92456	7.68745	0.07311	3.92505	33.585	0.9483	0
			3.93013	7.71568	0.0702	3.92975	33.5927	0.91384	0
			3.93511	7.70981	0.0736	3.93471	33.6003	0.92366	0
			3.93982	7.70304	0.07305	3.93948	33.5757	0.92666	0
			3.94483	7.70604	0.06609	3.94473	33.6114	0.94758	0
			3.94976	7.70377	0.06389	3.94966	33.6491	0.9162	0
			3.95487	7.71411	0.05762	3.95488	33.6874	0.9178	0
			3.95998	7.71547	0.05308	3.95977	33.6724	0.91486	0
			3.96501	7.71852	0.05784	3.96444	33.6567	0.90048	0
			3.96984	7.7142	0.0626	3.96983	33.6879	0.95695	0
			3.97465	7.71119	0.05411	3.9755	33.7349	0.98223	0
			3.97965	7.71411	0.05595	3.97981	33.7368	0.88639	0
			3.98538	7.73672	0.04761	3.98462	33.7563	0.87835	0
			3.99024	7.73025	0.04096	3.98958	33.7358	0.91001	0
			3.99491	7.72322	0.0361	3.99429	33.7287	0.89818	0
			3.99974	7.72232	0.04202	3.9999	33.7599	0.95932	0
			4.00436	7.71462	0.04764	4.00506	33.8057	0.93318	0
			4.00966	7.72888	0.04946	4.01	33.8544	0.87825	0
			4.01511	7.73959	0.03272	4.01459	33.8381	0.85329	0
			4.02015	7.74332	0.03084	4.01941	33.8031	0.88793	0
			4.02487	7.73405	0.02341	4.02492	33.8447	0.95314	0
			4.02962	7.73158	0.02684	4.03005	33.8374	0.95225	0
			4.03456	7.72943	0.04175	4.03489	33.8718	0.91248	0
			4.04	7.74904	0.03889	4.03994	33.8851	0.90322	0
			4.04521	7.75219	0.02072	4.04465	33.9138	0.8572	0
			4.05004	7.74456	0.02297	4.0491	33.8668	0.86147	0
			4.05485	7.74563	0.02124	4.05479	33.8922	0.94439	0
			4.0595	7.73664	0.00744	4.05991	33.9356	0.90886	0
			4.06471	7.75113	0.02092	4.06489	33.966	0.88232	0
			4.06995	7.75901	0.01569	4.06978	33.9503	0.9024	0
			4.07498	7.76041	0.01674	4.07453	33.9257	0.89207	0
			4.08	7.76176	0.00914	4.07982	33.9858	0.90522	0
			4.08474	7.75293	0.00362	4.08497	33.9894	0.91518	0
			4.0898	7.7582	0.00793	4.08991	34.0134	0.89217	0
			4.09516	7.77538	0.0017	4.09472	34.0162	0.87813	0
			4.10022	7.77308	0.00154	4.09945	34.0108	0.86745	0
			4.10483	7.76489	0.00344	4.10429	33.9914	0.89771	0
			4.10975	7.76389	0.00203	4.11008	34.0547	0.95169	0
			4.11465	7.76325	0.0021	4.11476	34.1083	0.84847	0
			4.11995	7.77905	0.00335	4.11977	34.0958	0.88166	0
			4.12492	7.77685	0.01207	4.12476	34.0747	0.91448	0
			4.12997	7.77954	0.01646	4.12941	34.0681	0.8911	0
			4.13484	7.77632	0.00884	4.13459	34.1086	0.90534	0
			4.1395	7.76929	0.01182	4.14036	34.1497	0.95701	0
			4.14495	7.78667	0.000865	4.14512	34.1916	0.88143	0
			4.15034	7.80333	0.02717	4.14952	34.1506	0.86031	0
			4.1552	7.78999	0.03004
			4.15982	7.7859	0.03099
			4.16474	7.78806	0.0307
			4.16946	7.7798	0.01933
			4.17485	7.79793	0.01597
			4.18016	7.80457	0.03245
			4.18519	7.80477	0.03363
			4.18985	7.79988	0.04235
			4.19448	7.79507	0.04548
			4.19984	7.80855	0.03536
			4.20513	7.81531	0.0387
			4.21012	7.81527	0.04263
			4.21504	7.81328	0.04954
			4.21988	7.80954	0.05006
			4.22452	7.80234	0.05864
			4.2298	7.81902	0.05451
			4.23508	7.82876	0.05395
			4.23994	7.81674	0.05151

## Sheet: Figure 3C
DLS Biomimetic Beam
Displacement (mm)	Two Solid Layers	STD	Displacement (mm)	One Solid Layer	STD	Displacement (mm)	No Solid Layer	STD
0	-0.00415	0.000703957	0	-0.00214	0.00125	0	-0.00188	0.000706342
0.04988	0.00217	0.00218	0.05019	0.00117	0.00046	0.05014	0.00436	0.00267
0.10027	0.002	0.00258	0.10024	0.00249	0.00167	0.0999	0.00933	0.000834401
0.14968	0.01392	0.00506	0.15049	0.00338	8.5e-05	0.14991	0.00829	0.002
0.19993	0.01404	0.000658905	0.20081	0.0038	0.00234	0.1999	0.01173	0.00288
0.24976	0.02331	0.0038	0.25128	0.0053	0.00306	0.2499	0.01004	0.00438
0.29999	0.02708	0.000779416	0.30064	0.01656	0.00732	0.30014	0.0105	0.00126
0.34972	0.03675	0.00242	0.35059	0.01368	0.00635	0.34974	0.01319	0.00854
0.40019	0.04453	0.003	0.40007	0.01995	0.0096	0.39996	0.0158	0.00423
0.44982	0.05091	0.00456	0.45011	0.01942	0.00879	0.45016	0.01358	0.00571
0.49994	0.05743	0.00203	0.50001	0.02598	0.00936	0.50018	0.01705	0.00729
0.54996	0.06582	0.00368	0.55044	0.02416	0.01307	0.55038	0.01748	0.00862
0.60018	0.07151	0.000935664	0.59979	0.03088	0.01219	0.60018	0.02407	0.00828
0.64971	0.08463	0.00381	0.6505	0.03241	0.01042	0.65001	0.02441	0.01133
0.7001	0.0875	0.000743744	0.70018	0.03401	0.00814	0.69955	0.02945	0.00885
0.74985	0.09916	0.00216	0.75077	0.03611	0.01501	0.74988	0.03429	0.00811
0.79992	0.10838	0.00314	0.80077	0.04061	0.013	0.79994	0.03102	0.0096
0.84961	0.11774	0.000830221	0.85127	0.03812	0.01291	0.85008	0.03648	0.00711
0.89979	0.12336	0.00463	0.90063	0.05053	0.01351	0.89992	0.03797	0.00861
0.94979	0.13602	0.00447	0.95042	0.05353	0.0067	0.95006	0.03711	0.00615
1.0002	0.14411	0.000820014	0.99984	0.05743	0.01116	0.99977	0.04394	0.00726
1.04976	0.15096	0.0029	1.05028	0.05693	0.00814	1.05	0.04275	0.00366
1.09984	0.15865	0.00106	1.10009	0.06205	0.00539	1.1002	0.0484	0.00632
1.14962	0.16626	0.00664	1.15054	0.06661	0.00493	1.15059	0.05109	0.00875
1.20011	0.17383	0.00378	1.19975	0.0743	0.00128	1.20009	0.05438	0.00745
1.24988	0.18685	0.00186	1.25039	0.0772	0.00112	1.25002	0.05321	0.00716
1.30022	0.19337	0.00287	1.30027	0.09082	0.00507	1.29957	0.06175	0.00521
1.34956	0.20491	0.00289	1.35069	0.09256	0.00265	1.34994	0.05852	0.00211
1.3999	0.20882	0.00348	1.40067	0.10158	0.00645	1.39961	0.0627	0.00162
1.44961	0.22308	0.00811	1.45115	0.10534	0.00619	1.45036	0.06832	0.00371
1.49998	0.22968	0.00495	1.50068	0.11396	0.00348	1.49975	0.07286	0.00235
1.54966	0.24345	0.00697	1.55051	0.12406	0.0053	1.55002	0.07286	0.00248
1.60011	0.24693	0.00533	1.59974	0.12883	0.00763	1.59982	0.0756	0.00437
1.64971	0.25899	0.00601	1.65027	0.14094	0.00591	1.65025	0.07862	0.00432
1.69996	0.26579	0.00473	1.69985	0.1453	0.00933	1.70016	0.08286	0.00472
1.74969	0.28067	0.00721	1.75069	0.15126	0.00999	1.75039	0.08418	0.00419
1.80013	0.28569	0.00648	1.8	0.16397	0.00963	1.80001	0.09133	0.00187
1.84994	0.29505	0.00412	1.85014	0.17062	0.01037	1.84997	0.09341	0.00383
1.90013	0.30331	0.00715	1.90048	0.17571	0.01605	1.89984	0.09387	0.00564
1.94988	0.31408	0.00681	1.9509	0.18027	0.01223	1.94978	0.09583	0.00611
1.99979	0.32547	0.00514	2.00047	0.19358	0.01886	1.99993	0.10183	0.00618
2.04994	0.33093	0.00917	2.05091	0.20022	0.01534	2.05018	0.10248	0.00563
2.09995	0.33922	0.0085	2.10041	0.21005	0.01813	2.09962	0.11119	0.00572
2.14985	0.34943	0.00784	2.15049	0.21685	0.01909	2.14986	0.11373	0.00704
2.20005	0.35767	0.00976	2.19989	0.2249	0.02066	2.19997	0.12065	0.00776
2.24967	0.3654	0.00999	2.25038	0.23692	0.0205	2.25011	0.11958	0.00659
2.29995	0.37682	0.01016	2.29982	0.24721	0.01932	2.30021	0.12444	0.00732
2.34974	0.38309	0.01406	2.35053	0.25677	0.01906	2.35028	0.12713	0.00919
2.40013	0.39154	0.01497	2.39993	0.26721	0.02415	2.40018	0.13186	0.00668
2.44993	0.40414	0.01258	2.45035	0.27369	0.02205	2.44986	0.13578	0.0084
2.50043	0.41335	0.01255	2.50006	0.2843	0.02324	2.49971	0.14184	0.00964
2.54984	0.42537	0.01473	2.55109	0.28806	0.02577	2.54993	0.14527	0.00971
2.60009	0.42893	0.01769	2.6004	0.30071	0.02336	2.59978	0.14773	0.00755
2.64952	0.44232	0.0182	2.65134	0.30832	0.02196	2.65001	0.15052	0.00897
2.70002	0.44969	0.02147	2.7005	0.32421	0.01947	2.70012	0.15707	0.00665
2.74959	0.4609	0.02206	2.75056	0.33056	0.02611	2.74982	0.16239	0.00502
2.80014	0.47387	0.01731	2.80001	0.34297	0.02587	2.79998	0.16426	0.01193
2.84984	0.48773	0.02445	2.8503	0.34786	0.02718	2.8501	0.16941	0.00745
2.90014	0.49582	0.02347	2.90003	0.3634	0.02375	2.90021	0.17299	0.00772
2.94946	0.50921	0.02868	2.95037	0.36711	0.02288	2.95027	0.17477	0.00713
2.99989	0.52032	0.02889	2.99984	0.3837	0.02657	3.00006	0.18406	0.00924
3.04979	0.53356	0.03132	3.05049	0.38875	0.02283	3.05001	0.18787	0.0079
3.10034	0.54326	0.03531	3.10005	0.39898	0.02789	3.09975	0.19318	0.00809
3.14973	0.55825	0.03592	3.1509	0.40603	0.02324	3.15009	0.19497	0.00879
3.20014	0.56798	0.03562	3.20062	0.41486	0.02932	3.20006	0.20146	0.0094
3.24974	0.58189	0.03825	3.25136	0.42172	0.02894	3.25022	0.20432	0.0081
3.30003	0.58989	0.03822	3.30064	0.43725	0.02583	3.29984	0.20978	0.01125
3.34969	0.60312	0.04116	3.35056	0.44545	0.02775	3.34986	0.21308	0.01165
3.40012	0.61405	0.04096	3.39999	0.45514	0.02811	3.3998	0.21752	0.00881
3.44987	0.62438	0.04235	3.45026	0.46655	0.02774	3.45026	0.22163	0.01102
3.49996	0.63832	0.0449	3.49995	0.47508	0.02849	3.50003	0.22464	0.01062
3.5498	0.64693	0.04778	3.55064	0.48189	0.02969	3.55046	0.22923	0.00776
3.5999	0.66209	0.04984	3.60001	0.49731	0.03178	3.59984	0.23846	0.00852
3.64987	0.67866	0.0525	3.65053	0.50643	0.02888	3.65009	0.24127	0.00873
3.70009	0.6859	0.04974	3.70028	0.51561	0.03143	3.69983	0.2463	0.01134
3.7498	0.70335	0.05241	3.75059	0.52494	0.03284	3.7498	0.24817	0.01241
3.79989	0.71628	0.05651	3.80069	0.5317	0.03043	3.79998	0.25422	0.01242
3.84997	0.73177	0.05519	3.85101	0.54639	0.03127	3.85004	0.25651	0.00858
3.90006	0.74523	0.05982	3.90056	0.55717	0.02926	3.89995	0.26666	0.00964
3.95008	0.76095	0.06037	3.95037	0.56127	0.03176	3.95002	0.26671	0.0088
4.00007	0.7727	0.06133	4.00012	0.57341	0.02951	3.99992	0.27479	0.01249
4.04991	0.79052	0.06556	4.0502	0.58795	0.03571	4.05007	0.27899	0.00959
4.09963	0.80426	0.06237	4.09997	0.59569	0.03267	4.10023	0.28252	0.01349
4.14969	0.8185	0.06554	4.1506	0.60803	0.03404	4.15047	0.28533	0.01095
4.19986	0.83349	0.06545	4.20008	0.61492	0.03304	4.20007	0.29291	0.01073
4.24994	0.8513	0.06859	4.24981	0.62362	0.02987	4.25012	0.29731	0.0101
4.30042	0.86265	0.06333	4.3002	0.63669	0.03282	4.29993	0.30271	0.01139
4.34995	0.8799	0.0669	4.35062	0.64549	0.03161	4.34973	0.31264	0.01569
4.40003	0.89326	0.06469	4.40068	0.65312	0.03698	4.39999	0.31378	0.0113
4.4495	0.91208	0.07014	4.45126	0.66672	0.03217	4.45	0.31477	0.01417
4.49995	0.92637	0.06636	4.50051	0.67832	0.03494	4.49983	0.32149	0.01274
4.54963	0.9391	0.06619	4.55023	0.68611	0.03593	4.55027	0.32663	0.01688
4.60028	0.94965	0.06411	4.60016	0.69935	0.03772	4.59997	0.33375	0.01469
4.64986	0.96873	0.06319	4.65031	0.70288	0.03799	4.65022	0.33643	0.01305
4.69999	0.97465	0.06451	4.70001	0.71791	0.03869	4.70043	0.3406	0.01344
4.74961	0.99098	0.06305	4.75045	0.72271	0.03539	4.75044	0.34231	0.01494
4.80021	1.003	0.06449	4.80012	0.73486	0.03771	4.79975	0.35047	0.0142
4.84981	1.01949	0.06659	4.85004	0.74311	0.03598	4.85003	0.35666	0.01066
4.90019	1.03071	0.06346	4.90039	0.7554	0.03925	4.89963	0.36273	0.01464
4.94978	1.04352	0.06519	4.95054	0.76107	0.037	4.94983	0.36586	0.01161
4.99995	1.05905	0.06705	5.00073	0.7696	0.04033	4.99994	0.37493	0.0113
5.04961	1.07849	0.06596	5.05104	0.7834	0.0386	5.05036	0.3743	0.01544
5.10009	1.08289	0.06522	5.10065	0.79653	0.0385	5.09988	0.38013	0.01428
5.14984	1.10025	0.06557	5.15051	0.80329	0.04025	5.15035	0.38485	0.01319
5.20013	1.11543	0.06635	5.20003	0.81442	0.04079	5.19975	0.39232	0.01661
5.24967	1.13361	0.07058	5.25013	0.82625	0.04156	5.25017	0.39644	0.01283
5.30005	1.1466	0.06805	5.29995	0.83557	0.04165	5.30004	0.40263	0.01715
5.34944	1.16256	0.0677	5.35048	0.8421	0.04258	5.35049	0.40431	0.01556
5.39996	1.17179	0.06949	5.39994	0.85711	0.04235	5.39996	0.40945	0.01491
5.44995	1.19232	0.07283	5.45022	0.86635	0.04238	5.45007	0.41161	0.01485
5.50026	1.2074	0.07214	5.50021	0.87613	0.04312	5.49955	0.4255	0.01484
5.54997	1.22341	0.07247	5.55043	0.88256	0.04465	5.54987	0.42574	0.01674
5.59985	1.23954	0.07258	5.6009	0.88824	0.04224	5.59988	0.43173	0.0172
5.64972	1.25673	0.07223	5.65104	0.90245	0.0412	5.65024	0.43343	0.01791
5.70001	1.2709	0.07177	5.70069	0.91076	0.04461	5.69981	0.44119	0.01299
5.74992	1.28683	0.07337	5.75042	0.92333	0.04685	5.75015	0.44641	0.01805
5.79994	1.30332	0.07127	5.8	0.93285	0.04754	5.79968	0.45351	0.01637
5.84978	1.31695	0.07102	5.85008	0.94102	0.04567	5.85011	0.45421	0.01733
5.89972	1.33759	0.07411	5.90009	0.95225	0.04725	5.90024	0.45923	0.01982
5.94981	1.3511	0.07353	5.9503	0.96554	0.04963	5.95016	0.46373	0.01689
6.0002	1.36933	0.07341	6.00018	0.97004	0.05465	5.99993	0.47259	0.01512
6.04985	1.38469	0.0763	6.05013	0.98339	0.04825	6.05013	0.47334	0.01919
6.1003	1.4008	0.07411	6.10033	0.99236	0.05338	6.09969	0.48207	0.01901
6.15026	1.41414	0.07831	6.15046	1.00446	0.05067	6.14998	0.49078	0.01398
6.19974	1.43519	0.07552	6.2008	1.01322	0.05155	6.19975	0.49285	0.01758
6.25006	1.44971	0.08332	6.25103	1.02102	0.04952	6.25005	0.49756	0.01571
6.2998	1.47015	0.08196	6.30084	1.03394	0.05396	6.29985	0.50468	0.02146
6.34979	1.48553	0.08282	6.35043	1.04798	0.05226	6.3502	0.50727	0.01991
6.39937	1.50386	0.08346	6.40037	1.04998	0.05568	6.39996	0.5127	0.01744
6.44985	1.52216	0.0864	6.45018	1.06183	0.05391	6.45019	0.52255	0.018
6.50001	1.53631	0.09086	6.50031	1.07701	0.05579	6.50023	0.52648	0.01772
6.54974	1.55455	0.09368	6.55029	1.08185	0.05701	6.55025	0.53146	0.01448
6.60024	1.57154	0.09138	6.59999	1.09424	0.05915	6.60018	0.53809	0.01797
6.64991	1.59053	0.0928	6.65017	1.10236	0.05472	6.64979	0.54089	0.01711
6.70012	1.60425	0.09082	6.70036	1.11539	0.06394	6.69979	0.54433	0.01812
6.74983	1.6211	0.09477	6.75042	1.12139	0.0604	6.74984	0.55063	0.0181
6.79989	1.63889	0.09552	6.80077	1.13024	0.06209	6.79996	0.5579	0.01944
6.84998	1.65789	0.09176	6.85067	1.13772	0.05869	6.85021	0.56315	0.01827
6.90008	1.67179	0.0951	6.90075	1.15601	0.06484	6.89998	0.56756	0.01807
6.94983	1.69341	0.09673	6.9505	1.16048	0.06007	6.94994	0.5771	0.0167
7.00018	1.70712	0.09246	7.00012	1.17085	0.06104	6.99997	0.57815	0.02072
7.04966	1.72773	0.09612	7.05004	1.18089	0.06452	7.05016	0.58406	0.01707
7.10006	1.74497	0.09446	7.10004	1.19417	0.06559	7.10002	0.59026	0.01636
7.14977	1.76558	0.10176	7.15041	1.1988	0.06286	7.1502	0.59708	0.01694
7.20017	1.77934	0.10044	7.20008	1.21561	0.06999	7.20012	0.60209	0.01402
7.24998	1.80507	0.10136	7.25012	1.22216	0.06875	7.24998	0.60407	0.016
7.30041	1.82474	0.0992	7.29997	1.23368	0.07062	7.29974	0.61447	0.01747
7.3499	1.8423	0.10076	7.35095	1.24231	0.07033	7.34976	0.62147	0.01688
7.39985	1.85653	0.09927	7.40079	1.24971	0.0746	7.39992	0.6243	0.01651
7.44955	1.87698	0.10418	7.45099	1.26002	0.07061	7.45017	0.62702	0.01575
7.49978	1.89712	0.09768	7.50074	1.27296	0.07365	7.49988	0.6351	0.01497
7.54972	1.91455	0.10022	7.5504	1.28708	0.07737	7.55021	0.64373	0.01568
7.60028	1.93291	0.09947	7.5999	1.29275	0.0791	7.5999	0.64674	0.01601
7.6497	1.95337	0.09757	7.65025	1.30358	0.08048	7.65003	0.64838	0.0213
7.70005	1.96728	0.10083	7.69982	1.31349	0.07768	7.70015	0.65843	0.0178
7.74974	1.98824	0.09676	7.75054	1.31964	0.07471	7.75035	0.65838	0.01874
7.80026	2.00779	0.09972	7.8002	1.3395	0.08156	7.79987	0.66709	0.01395
7.84972	2.02752	0.09848	7.85037	1.34241	0.08098	7.85014	0.67269	0.01483
7.9002	2.04223	0.09589	7.90036	1.35644	0.08138	7.89982	0.67916	0.01877
7.94976	2.06303	0.09688	7.95085	1.36318	0.08187	7.95001	0.68437	0.01767
8.00011	2.07572	0.09393	8.0006	1.37688	0.07848	7.99981	0.69076	0.01616
8.04963	2.09791	0.09425	8.05118	1.38413	0.07916	8.05025	0.69284	0.01496
8.09983	2.1189	0.09677	8.10055	1.39837	0.08114	8.09976	0.70172	0.01494
8.14972	2.13875	0.09854	8.15039	1.40558	0.07824	8.15012	0.70723	0.01958
8.20035	2.15864	0.09679	8.20005	1.42111	0.07705	8.19988	0.71559	0.01549
8.2497	2.17957	0.09969	8.25018	1.42875	0.08009	8.25008	0.71702	0.01662
8.29985	2.20157	0.10605	8.29997	1.44015	0.07747	8.30006	0.72239	0.01499
8.34968	2.2243	0.11168	8.35052	1.44603	0.07891	8.35043	0.72506	0.01858
8.40031	2.2511	0.12297	8.4	1.46067	0.08131	8.39999	0.73354	0.01438
8.44989	2.2767	0.12623	8.45026	1.47217	0.0819	8.45009	0.74263	0.01492
8.50035	2.30057	0.13238	8.50014	1.48132	0.08143	8.49961	0.74618	0.01576
8.54971	2.33364	0.13998	8.55087	1.4882	0.08295	8.55001	0.74824	0.01894
8.60011	2.36131	0.15004	8.60055	1.50239	0.08228	8.59985	0.75741	0.01575
8.64986	2.3914	0.15928	8.65114	1.51024	0.08	8.65025	0.75962	0.01762
8.70002	2.42048	0.16805	8.70067	1.52312	0.08399	8.69978	0.76988	0.0181
8.75001	2.4462	0.182	8.75047	1.53605	0.08259	8.75015	0.77173	0.01639
8.80014	2.48274	0.18525	8.80001	1.54748	0.08628	8.79989	0.77919	0.01806
8.84976	2.5162	0.19572	8.85031	1.54787	0.0821	8.84993	0.78709	0.01524
8.89996	2.54566	0.20535	8.90022	1.56743	0.08646	8.90012	0.78951	0.01568
8.94955	2.57677	0.21777	8.95047	1.56864	0.08061	8.9506	0.79257	0.01534
8.99998	2.60871	0.22626	8.99998	1.58293	0.08695	8.9998	0.80325	0.01398
9.04993	2.64527	0.23914	9.05019	1.58945	0.083	9.05011	0.80626	0.01343
9.10037	2.67618	0.24584	9.10018	1.6081	0.08565	9.09982	0.8146	0.01576
9.14973	2.71606	0.25309	9.15073	1.61155	0.085	9.15	0.81816	0.01282
9.20001	2.74651	0.26218	9.20077	1.62818	0.08796	9.19977	0.82608	0.01424
9.2497	2.78409	0.26978	9.25116	1.63739	0.08604	9.25036	0.82681	0.01515
9.30003	2.81718	0.27868	9.30089	1.64891	0.08375	9.29974	0.83615	0.01664
9.3498	2.85355	0.28312	9.35049	1.65549	0.09211	9.34981	0.83859	0.01663
9.40019	2.89175	0.29164	9.39999	1.67295	0.08789	9.40002	0.8463	0.01574
9.44972	2.93534	0.28926	9.45045	1.67983	0.08725	9.45017	0.85098	0.01553
9.50001	2.97403	0.29592	9.50004	1.69262	0.08518	9.50027	0.85811	0.0108
9.54959	3.01515	0.29973	9.5504	1.7012	0.08826	9.55039	0.86136	0.01796
9.60035	3.05817	0.30309	9.59989	1.71497	0.08888	9.59977	0.86767	0.01366
9.64991	3.10059	0.306	9.65023	1.72875	0.08852	9.64985	0.8768	0.01506
9.70019	3.14098	0.30881	9.70014	1.7403	0.08859	9.69957	0.88093	0.01886
9.74976	3.1867	0.31492	9.7509	1.74522	0.09126	9.74994	0.88624	0.01591
9.79972	3.22945	0.31598	9.80077	1.76236	0.09301	9.79989	0.89053	0.01337
9.84969	3.27805	0.32025	9.85116	1.7733	0.08919	9.85019	0.89307	0.01788
9.90004	3.31828	0.31847	9.90039	1.78757	0.09022	9.89993	0.90592	0.01558
9.94997	3.36677	0.32223	9.95055	1.79646	0.08925	9.95036	0.90896	0.01544
10.0002	3.41204	0.32669	9.99985	1.80834	0.08849	9.99995	0.91637	0.01428
10.0497	3.45838	0.32936	10.0504	1.82187	0.08929	10.0503	0.91868	0.01675
10.1001	3.50375	0.33104	10.0999	1.83102	0.09141	10.0998	0.92662	0.01473
10.1496	3.55116	0.33594	10.1506	1.84348	0.08517	10.1504	0.92952	0.01551
10.2	3.59596	0.3409	10.1999	1.8551	0.08479	10.2	0.93753	0.01547
10.2499	3.645	0.34212	10.2502	1.8666	0.09094	10.2501	0.94569	0.01549
10.3001	3.69409	0.34438	10.3003	1.88352	0.08919	10.2996	0.94887	0.01664
10.3497	3.74363	0.34814	10.3506	1.89264	0.08616	10.3502	0.95471	0.01509
10.3998	3.78948	0.34647	10.4007	1.90923	0.08697	10.3997	0.96215	0.01477
10.4499	3.8432	0.34925	10.4512	1.91432	0.08333	10.4502	0.96596	0.0162
10.4999	3.88328	0.34681	10.5004	1.93137	0.08448	10.4997	0.97579	0.01667
10.5499	3.93447	0.34667	10.5504	1.94549	0.08211	10.5503	0.97748	0.01748
10.6002	3.97725	0.34659	10.6	1.95422	0.08496	10.5999	0.98868	0.017
10.65	4.02802	0.35049	10.6502	1.96811	0.08223	10.6501	0.99214	0.01475
10.6999	4.07898	0.3495	10.6998	1.97714	0.08543	10.7001	0.99895	0.01723
10.7498	4.12658	0.34634	10.7507	1.99012	0.08475	10.7504	1.00256	0.01656
10.7997	4.17533	0.34673	10.7999	2.00804	0.0817	10.7999	1.01004	0.01747
10.8497	4.22785	0.3498	10.8502	2.0163	0.08136	10.8503	1.01524	0.01492
10.9	4.27964	0.35129	10.9004	2.02831	0.08337	10.8997	1.02571	0.01647
10.95	4.32959	0.34952	10.9505	2.03633	0.07617	10.9498	1.03179	0.0183
10.9997	4.37695	0.34732	11.0004	2.04887	0.07498	10.9999	1.03594	0.01967
11.0499	4.42592	0.34733	11.0511	2.06004	0.07823	11.0501	1.04183	0.01382
11.1	4.47873	0.34599	11.1007	2.07596	0.07916	11.0998	1.05045	0.01728
11.1496	4.52685	0.34778	11.1504	2.08771	0.07268	11.1501	1.05745	0.01647
11.2002	4.57851	0.34776	11.2	2.1003	0.07226	11.2	1.06466	0.01495
11.2497	4.63212	0.34528	11.2504	2.10895	0.0774	11.25	1.07123	0.01751
11.3001	4.67771	0.34649	11.2997	2.12873	0.06993	11.3003	1.08132	0.01404
11.3498	4.72639	0.34843	11.3509	2.13568	0.07367	11.3505	1.08444	0.01705
11.4001	4.77792	0.34275	11.3998	2.15237	0.07187	11.4	1.0909	0.01784
11.45	4.83584	0.34097	11.4503	2.15999	0.07126	11.4501	1.09824	0.01959
11.5002	4.88262	0.33962	11.5005	2.17063	0.07031	11.4999	1.10627	0.02104
11.5497	4.93399	0.33659	11.5506	2.18078	0.06958	11.5495	1.11099	0.01673
11.5999	4.9825	0.34023	11.6006	2.19682	0.07147	11.6	1.11668	0.01737
11.6497	5.0356	0.33951	11.6511	2.21048	0.07318	11.6497	1.12336	0.01863
11.7	5.09005	0.34259	11.7007	2.22237	0.06575	11.6999	1.13619	0.01741
11.7498	5.14336	0.33894	11.7505	2.23946	0.0707	11.75	1.1347	0.01737
11.8003	5.19355	0.33297	11.8002	2.24798	0.06889	11.7999	1.14766	0.0181
11.8497	5.24706	0.33762	11.8504	2.26007	0.06977	11.8501	1.14943	0.01619
11.9001	5.30097	0.34026	11.9	2.27341	0.06992	11.9004	1.15828	0.01754
11.9497	5.35597	0.33781	11.9505	2.28119	0.07043	11.9502	1.16415	0.01633
12.0001	5.40586	0.33524	12	2.29921	0.07096	12.0001	1.17343	0.01579
12.0498	5.46144	0.3333	12.0502	2.31104	0.0695	12.0501	1.17626	0.01785
12.1003	5.51129	0.33359	12.1003	2.32854	0.06953	12.0997	1.18652	0.01898
12.1497	5.56653	0.33243	12.1507	2.33654	0.07226	12.1499	1.19325	0.0159
12.1999	5.62059	0.33506	12.2008	2.355	0.07344	12.1999	1.20035	0.01814
12.2498	5.67668	0.33436	12.2511	2.36341	0.07025	12.2501	1.20122	0.01779
12.3	5.72706	0.33447	12.3007	2.37668	0.06628	12.2996	1.21223	0.01985
12.3498	5.78219	0.3315	12.3505	2.3916	0.06588	12.35	1.21772	0.0195
12.4001	5.83919	0.33159	12.4002	2.40127	0.0698	12.3998	1.22523	0.02046
12.4497	5.89299	0.32782	12.4503	2.41698	0.06509	12.4501	1.23149	0.022
12.4999	5.95083	0.32765	12.5001	2.42767	0.06159	12.5	1.2424	0.02268
12.5497	6.00188	0.32901	12.5503	2.44117	0.06381	12.5504	1.2449	0.02124
12.6	6.05985	0.32776	12.5998	2.45704	0.06129	12.6	1.25355	0.01857
12.65	6.11621	0.32671	12.6503	2.47063	0.06189	12.6501	1.2599	0.02011
12.7	6.17424	0.32339	12.7003	2.48527	0.06917	12.6998	1.26887	0.02293
12.7498	6.22728	0.32091	12.7508	2.49431	0.06253	12.7498	1.2783	0.02101
12.7999	6.28277	0.32516	12.8007	2.51072	0.06726	12.8	1.28675	0.02407
12.8498	6.33768	0.32216	12.8512	2.51975	0.06302	12.8501	1.29383	0.02022
12.9002	6.39908	0.32009	12.9005	2.53856	0.06404	12.9	1.30072	0.02258
12.9501	6.45588	0.31997	12.9504	2.55056	0.0651	12.95	1.3122	0.02382
13.0001	6.51289	0.32102	13.0001	2.56435	0.06428	12.9999	1.31943	0.0233
13.0497	6.56968	0.31756	13.0502	2.57995	0.06148	13.0503	1.32397	0.02535
13.0995	6.62781	0.32296	13.1004	2.59146	0.06493	13.1003	1.33368	0.02397
13.1497	6.68283	0.32428	13.1504	2.60593	0.05928	13.1504	1.34451	0.02207
13.2	6.74255	0.32401	13.2	2.6267	0.06484	13.2003	1.35108	0.0221
13.25	6.80205	0.32856	13.25	2.63841	0.06272	13.2501	1.35853	0.02435
13.3003	6.86258	0.31973	13.3	2.65127	0.0625	13.3001	1.37019	0.02369
13.3501	6.92807	0.31939	13.3506	2.66452	0.06368	13.3498	1.37626	0.02352
13.4	6.98028	0.3175	13.4008	2.67689	0.06277	13.4002	1.38269	0.02466
13.4495	7.03702	0.32372	13.4513	2.69311	0.05994	13.4501	1.39299	0.02487
13.5	7.09767	0.32013	13.5006	2.7079	0.05767	13.4999	1.40064	0.02971
13.5498	7.15718	0.32118	13.5504	2.72335	0.05559	13.5502	1.41004	0.0272
13.6002	7.21831	0.31752	13.6	2.73895	0.05688	13.6001	1.41871	0.02778
13.6496	7.27509	0.31686	13.6502	2.75209	0.05799	13.6503	1.4265	0.02749
13.7	7.33087	0.317	13.7001	2.76647	0.06409	13.7001	1.43262	0.02854
13.7498	7.3932	0.31466	13.7505	2.78476	0.05726	13.7505	1.43716	0.02662
13.8002	7.45676	0.30964	13.8001	2.79773	0.05824	13.8001	1.44865	0.02489
13.8498	7.51563	0.30914	13.8501	2.81182	0.06092	13.8499	1.45564	0.028
13.9002	7.57279	0.31172	13.9	2.82628	0.05885	13.8998	1.46769	0.02634
13.9498	7.63333	0.30917	13.9509	2.84013	0.05879	13.9499	1.47429	0.02605
14	7.69547	0.30387	14.0008	2.8543	0.0544	13.9998	1.48289	0.02984
14.0499	7.752	0.30284	14.0513	2.87156	0.05334	14.0501	1.48854	0.02706
14.1	7.81455	0.30467	14.1007	2.8885	0.05173	14.0999	1.50038	0.03001
14.1497	7.87799	0.30269	14.1506	2.90179	0.05306	14.1501	1.50814	0.02895
14.2	7.93958	0.30212	14.2002	2.9191	0.05106	14.2	1.51441	0.03109
14.2498	8.0019	0.3033	14.2502	2.92968	0.05077	14.2502	1.52373	0.03073
14.3001	8.05967	0.30682	14.2999	2.95311	0.04587	14.3	1.5285	0.03347
14.3497	8.11947	0.30073	14.3506	2.96429	0.04685	14.3504	1.53827	0.03083
14.4002	8.18332	0.30268	14.4	2.97594	0.04698	14.3999	1.54471	0.03306
14.4498	8.24236	0.30333	14.4504	2.99041	0.04508	14.4501	1.55745	0.03255
14.5002	8.30629	0.30613	14.5002	3.01163	0.05044	14.4996	1.56795	0.03322
14.5497	8.36836	0.29878	14.5506	3.01577	0.04716	14.55	1.57509	0.03484
14.6	8.43096	0.29782	14.6007	3.04262	0.04607	14.5999	1.58431	0.03219
14.6497	8.49109	0.29608	14.6511	3.05626	0.04519	14.6503	1.59254	0.03247
14.7	8.5538	0.29893	14.7005	3.07074	0.04518	14.6997	1.6016	0.03317
14.7499	8.6197	0.30124	14.7507	3.08206	0.04481	14.7501	1.60522	0.03548
14.8001	8.67823	0.29527	14.8001	3.10317	0.04621	14.8	1.61801	0.03911
14.8496	8.73917	0.29854	14.8502	3.11673	0.04657	14.8501	1.62772	0.03464
14.9	8.79756	0.30116	14.8999	3.13469	0.046	14.9002	1.63172	0.03687
14.9497	8.86322	0.29894	14.9505	3.14644	0.04242	14.9505	1.64168	0.04136
15.0001	8.92753	0.29642	14.9999	3.16545	0.03946	15	1.64943	0.03977
15.0497	8.99152	0.29586	15.0504	3.18069	0.04043	15.0501	1.65585	0.0404
15.1004	9.05069	0.29598	15.1003	3.19485	0.03848	15.0996	1.66742	0.0399
15.1499	9.11267	0.2969	15.1505	3.20642	0.04335	15.1501	1.67617	0.0382
15.2001	9.17742	0.29833	15.2007	3.22466	0.03444	15.1997	1.68397	0.04178
15.2496	9.23698	0.30018	15.2512	3.24326	0.03549	15.2501	1.68617	0.04366
15.2999	9.29892	0.30064	15.3006	3.25766	0.03678	15.2998	1.69506	0.04575
15.3498	9.36434	0.30124	15.3507	3.27434	0.03568	15.3502	1.70287	0.0464
15.4002	9.42784	0.29712	15.4001	3.29479	0.03925	15.3999	1.71206	0.04964
15.4497	9.4884	0.29335	15.4503	3.31303	0.03708	15.4502	1.71866	0.04336
15.4999	9.55045	0.29649	15.4999	3.32554	0.03261	15.5002	1.72755	0.04661
15.5499	9.61902	0.30191	15.5507	3.34467	0.0331	15.5503	1.73061	0.04708
15.6	9.6812	0.29516	15.6	3.36319	0.02748	15.5999	1.74127	0.04767
15.6499	9.74657	0.29607	15.6502	3.38368	0.03442	15.65	1.75247	0.04651
15.7002	9.80861	0.29728	15.7002	3.40693	0.03447	15.6996	1.76008	0.05108
15.7498	9.87228	0.29172	15.7506	3.41601	0.0317	15.7499	1.76631	0.05026
15.7999	9.93633	0.2908	15.8006	3.43189	0.02578	15.7999	1.77336	0.05155
15.8497	9.99967	0.28976	15.8512	3.45089	0.02838	15.8502	1.77843	0.05137
15.9001	10.0605	0.29213	15.9005	3.46985	0.02534	15.8999	1.78506	0.05116
15.9501	10.1245	0.28897	15.9504	3.48248	0.0238	15.9499	1.7943	0.05171
16.0001	10.1844	0.28622	16	3.50122	0.0238	16	1.80572	0.04947
16.0498	10.2479	0.28461	16.0504	3.52065	0.02236	16.0501	1.81161	0.05193
16.0998	10.3155	0.29029	16.1001	3.53533	0.02268	16.1001	1.82012	0.05177
16.1497	10.3769	0.28715	16.1507	3.55025	0.02398	16.1506	1.82523	0.05342
16.1999	10.441	0.2863	16.2001	3.56921	0.02033	16.2	1.83276	0.05388
16.2499	10.5057	0.28812	16.2502	3.58155	0.02327	16.25	1.84487	0.05214
16.3003	10.5697	0.28719	16.3003	3.60445	0.02349	16.2998	1.84853	0.05381
16.35	10.6341	0.28754	16.3508	3.61353	0.01716	16.3497	1.85954	0.05261
16.4	10.6944	0.28749	16.4002	3.63599	0.02076	16.3998	1.86417	0.05745
16.4497	10.7559	0.28721	16.4509	3.65477	0.01748	16.4501	1.87536	0.05118
16.5	10.8196	0.29174	16.5003	3.66994	0.01587	16.4997	1.88466	0.05446
16.5498	10.8839	0.28722	16.5506	3.68738	0.01762	16.5503	1.88986	0.05381
16.6	10.9473	0.28781	16.5998	3.71308	0.01705	16.5999	1.90045	0.05507
16.6498	11.0122	0.28474	16.6504	3.72842	0.01582	16.6502	1.90555	0.05565
16.6999	11.0702	0.28525	16.7	3.74693	0.01353	16.7001	1.91095	0.05626
16.7497	11.1365	0.28644	16.7504	3.76244	0.01465	16.7504	1.91714	0.05657
16.8001	11.1991	0.28326	16.8002	3.78668	0.00789	16.7999	1.92732	0.05625
16.8501	11.2639	0.28179	16.8502	3.80141	0.00984	16.85	1.93462	0.05809
16.9001	11.3257	0.28395	16.9001	3.82428	0.01035	16.8996	1.94782	0.05646
16.9498	11.3913	0.28617	16.9508	3.83806	0.01069	16.9501	1.94777	0.06211
16.9997	11.4562	0.28358	17.0005	3.86314	0.00932	16.9999	1.95872	0.05757
17.0498	11.5184	0.28099	17.0511	3.88126	0.00751	17.0503	1.96021	0.06232
17.0998	11.581	0.28025	17.1006	3.9041	0.00509	17.0999	1.97317	0.05862
17.1498	11.6476	0.2843	17.1503	3.92158	0.00558	17.1502	1.97812	0.05816
17.2001	11.708	0.27991	17.2	3.9418	0.00738	17.2	1.99012	0.05877
17.2498	11.7707	0.27975	17.2503	3.95964	0.01042	17.2501	1.99328	0.06402
17.3001	11.8358	0.28167	17.3	3.97979	0.00531	17.3002	2.00094	0.06185
17.3499	11.897	0.28323	17.3504	3.99634	0.00638	17.3504	2.00414	0.06402
17.4	11.9624	0.28225	17.3999	4.02384	0.0024	17.3998	2.01719	0.0595
17.4502	12.0297	0.28435	17.4503	4.03817	0.0011	17.4502	2.02125	0.06221
17.5	12.0945	0.28004	17.5004	4.06027	0.00122	17.4996	2.03183	0.06031
17.5497	12.159	0.28129	17.5507	4.08188	0.00172	17.55	2.03643	0.06371
17.5995	12.2215	0.27921	17.6009	4.09958	0.00175	17.6	2.04372	0.06219
17.65	12.2846	0.27949	17.651	4.12343	0.00126	17.65	2.05232	0.06338
17.6999	12.3512	0.27898	17.7004	4.14868	0.00305	17.6999	2.061	0.06425
17.75	12.4098	0.27748	17.7506	4.16605	0.00173	17.7502	2.06701	0.06077
17.8001	12.4816	0.27867	17.8	4.18928	0.00194	17.7997	2.07572	0.06573
17.8498	12.5376	0.27636	17.8501	4.20733	0.00589	17.85	2.08046	0.06687
17.8998	12.6055	0.27505	17.9002	4.22897	0.00553	17.9002	2.08585	0.06511
17.9498	12.6692	0.27482	17.9506	4.24697	0.00813	17.9502	2.09753	0.06162
17.9999	12.7303	0.27192	18	4.26847	0.00645	18	2.10563	0.06058
18.05	12.7945	0.27132	18.0504	4.28742	0.00619	18.0502	2.10805	0.06448
18.1002	12.859	0.27284	18.1002	4.30797	0.00686	18.0998	2.11792	0.06119
18.1499	12.9238	0.27142	18.1507	4.32355	0.00659	18.1498	2.1202	0.0645
18.2	12.9873	0.26833	18.201	4.34642	0.00725	18.2001	2.13199	0.06458
18.2498	13.0528	0.26821	18.2512	4.36996	0.01139	18.2501	2.13518	0.06461
18.2997	13.1151	0.26689	18.3002	4.39015	0.00898	18.2997	2.14573	0.06491
18.3499	13.1786	0.2699	18.3505	4.41302	0.01712	18.35	2.15293	0.06241
18.4002	13.2432	0.26617	18.4	4.43487	0.01498	18.4	2.15766	0.06819
18.4497	13.3101	0.26619	18.4502	4.45687	0.01016	18.4502	2.16384	0.06601
18.4999	13.3687	0.26483	18.5	4.48247	0.01526	18.5001	2.17334	0.06663
18.5499	13.4297	0.26914	18.5506	4.49979	0.01645	18.5505	2.17572	0.06623
18.6001	13.4955	0.26788	18.6	4.52162	0.01427	18.5997	2.18407	0.06803
18.6498	13.5659	0.26574	18.6503	4.53897	0.01811	18.6502	2.19091	0.06408
18.7002	13.6269	0.26635	18.7001	4.56886	0.01397	18.6998	2.19986	0.06912
18.7498	13.6959	0.26426	18.7505	4.58542	0.01404	18.75	2.2031	0.07013
18.7998	13.7513	0.26338	18.8006	4.61142	0.01958	18.8	2.21385	0.06778
18.8498	13.8177	0.26222	18.8512	4.62928	0.01925	18.8503	2.21874	0.06508
18.8999	13.8809	0.2613	18.9004	4.65496	0.02276	18.8998	2.22912	0.06942
18.9425	13.9349	0.25151	18.9505	4.68056	0.02256	18.9504	2.23287	0.07091
19.0001	13.8778	0.21661	18.9999	4.70109	0.01944	18.9995	2.24146	0.07323
19.0497	13.9436	0.22042	19.0503	4.72572	0.02424	19.0502	2.24896	0.06795
19.0998	14.0075	0.21437	19.0999	4.74942	0.0234	19.1002	2.25755	0.07578
19.1497	14.0606	0.21279	19.1507	4.76624	0.02454	19.1504	2.25981	0.07193
19.1997	14.1286	0.21407	19.2	4.79551	0.02511	19.2	2.2677	0.07331
19.2499	14.1963	0.21337	19.2504	4.81625	0.02162	19.25	2.27484	0.07313
19.3002	14.2648	0.21898	19.3001	4.83652	0.02344	19.2996	2.28435	0.07817
19.3492	14.3211	0.21335	19.3506	4.85638	0.02541	19.3499	2.28935	0.07414
--	--	--	19.4007	4.88564	0.02657	19.3999	2.29782	0.07867
--	--	--	19.4513	4.90221	0.02572	19.4502	2.29887	0.07634
--	--	--	19.5004	4.92791	0.02106	19.4999	2.3111	0.07664
--	--	--	19.5507	4.94988	0.02127	19.5499	2.314	0.08023
--	--	--	19.6	4.97421	0.01639	19.5999	2.32751	0.07789
--	--	--	19.6504	4.99324	0.01495	19.6499	2.33094	0.07678
--	--	--	19.6998	5.01439	0.01861	19.7004	2.33762	0.07696
--	--	--	19.7506	5.03891	0.01778	19.7503	2.34288	0.07729
--	--	--	19.8	5.05901	0.01628	19.8001	2.35449	0.08131
--	--	--	19.8503	5.08116	0.01621	19.8499	2.3554	0.08129
--	--	--	19.9002	5.1053	0.0132	19.8999	2.36565	0.0802
--	--	--	19.9508	5.1234	0.008	19.9496	2.37342	0.08116
--	--	--	20.0005	5.14632	0.00786	20	2.38217	0.08437
--	--	--	20.051	5.16497	0.00758	20.05	2.38669	0.08038
--	--	--	20.1007	5.19417	0.00697	20.0999	2.39443	0.08128
--	--	--	20.1504	5.21224	0.00492	20.1501	2.40028	0.08081
--	--	--	20.2001	5.22941	0.00533	20.2	2.40828	0.08204
--	--	--	20.2502	5.25199	0.00534	20.2501	2.41447	0.07805
--	--	--	20.3	5.2694	0.000105	20.3005	2.4195	0.07878
--	--	--	20.3505	5.293	0.00121	20.3503	2.42814	0.07697
--	--	--	20.4	5.31605	0.00093	20.4004	2.43553	0.0785
--	--	--	20.4503	5.33608	0.00453	20.4498	2.44378	0.07695
--	--	--	20.5002	5.35968	0.00087	20.4999	2.45448	0.07629
--	--	--	20.5507	5.38162	0.00833	20.5495	2.45895	0.07497
--	--	--	20.6007	5.4035	0.00804	20.5999	2.46334	0.08315
--	--	--	20.6511	5.42995	0.00917	20.6502	2.47036	0.07895
--	--	--	20.7007	5.45159	0.00361	20.7001	2.47817	0.07901
--	--	--	20.7505	5.47665	0.0104	20.7499	2.48356	0.08168
--	--	--	20.8001	5.49929	0.01142	20.8001	2.49406	0.08114
--	--	--	20.8505	5.51941	0.01077	20.8502	2.49695	0.08016
--	--	--	20.9002	5.54662	0.00924	20.9001	2.50784	0.0805
--	--	--	20.9505	5.56274	0.01151	20.9504	2.51036	0.08145
--	--	--	21	5.58865	0.0121	21.0001	2.51811	0.08366
--	--	--	21.0504	5.60375	0.01596	21.05	2.52788	0.08128
--	--	--	21.1002	5.62632	0.01462	21.0998	2.53318	0.08136
--	--	--	21.1508	5.65068	0.01419	21.1497	2.53822	0.08259
--	--	--	21.2006	5.67051	0.01592	21.2	2.54684	0.08253
--	--	--	21.251	5.69487	0.018	21.2501	2.55335	0.08307
--	--	--	21.3006	5.71936	0.01776	21.2999	2.56221	0.08282
--	--	--	21.3507	5.73965	0.01927	21.3502	2.56556	0.08263
--	--	--	21.4	5.76474	0.02169	21.4001	2.57866	0.08127
--	--	--	21.4502	5.78592	0.021	21.4502	2.58058	0.08244
--	--	--	21.5001	5.80828	0.02025	21.5003	2.58778	0.08518
--	--	--	21.5505	5.82911	0.02209	21.5501	2.59266	0.08211
--	--	--	21.5999	5.85499	0.02092	21.5999	2.60172	0.08533
--	--	--	21.6503	5.87244	0.02121	21.65	2.60816	0.08203
--	--	--	21.7002	5.89867	0.02126	21.6997	2.6192	0.08078
--	--	--	21.7506	5.91826	0.01751	21.7501	2.624	0.0823
--	--	--	21.8005	5.94041	0.01851	21.7999	2.62938	0.08798
--	--	--	21.8273	5.95453	0.03085	21.8502	2.63724	0.08217
			--	--	--	21.8997	2.64242	0.08552
			--	--	--	21.9499	2.65078	0.08368
			--	--	--	21.9999	2.65916	0.08657
			--	--	--	22.0502	2.66412	0.08692
			--	--	--	22.1003	2.67563	0.08656
			--	--	--	22.1503	2.67914	0.08473
			--	--	--	22.2	2.68505	0.08538
			--	--	--	22.2501	2.69483	0.08536
			--	--	--	22.2995	2.70287	0.08706
			--	--	--	22.3499	2.70872	0.08425
			--	--	--	22.3999	2.71885	0.08281
			--	--	--	22.4502	2.71782	0.08457
			--	--	--	22.4999	2.73048	0.08291
			--	--	--	22.5501	2.73635	0.08239
			--	--	--	22.5999	2.74446	0.08225
			--	--	--	22.65	2.74946	0.08274
			--	--	--	22.7001	2.75605	0.08428
			--	--	--	22.7503	2.76386	0.08341
			--	--	--	22.7999	2.7704	0.0791
			--	--	--	22.8501	2.77543	0.08022
			--	--	--	22.8996	2.78523	0.07989
			--	--	--	22.95	2.78972	0.08051
			--	--	--	23	2.79885	0.07974
			--	--	--	23.0501	2.80545	0.07789
			--	--	--	23.0997	2.81097	0.07949
			--	--	--	23.15	2.81625	0.07708
			--	--	--	23.1998	2.8255	0.07676
			--	--	--	23.2501	2.82314	0.07902
			--	--	--	23.3	2.83121	0.07533
			--	--	--	23.3504	2.83641	0.07538
			--	--	--	23.4	2.84084	0.07516
			--	--	--	23.45	2.84612	0.07184
			--	--	--	23.4998	2.84966	0.07845
			--	--	--	23.5499	2.85226	0.07501
			--	--	--	23.5996	2.86059	0.07551
			--	--	--	23.6501	2.86447	0.0752
			--	--	--	23.6997	2.87218	0.07272
			--	--	--	23.7501	2.8752	0.0735
			--	--	--	23.8	2.88366	0.07759
			--	--	--	23.8426	2.88564	0.07548
			--	--	--	23.9002	2.84633	0.00484
			--	--	--	23.9205	2.84925	0.00454
			--	--	--
			--	--	--
			--	--	--
			--	--	--
			--	--	--
			--	--	--
			--	--	--

## Sheet: Figure 4C
	DLS Biomimetic Beam		SLS Biomimetic Beam		No scales
Cycle Number	Normalized stiffness	STD	Normalized stiffness	STD	Normalized stiffness	STD
1	0.000721378	2.51531e-05	0.000549133	2.39286e-05	0.000485	3.06687e-06
2	0.000724847	2.84184e-05	0.000555408	2.19388e-05	0.00048352	4.42922e-06
3	0.000717245	2.41837e-05	0.000562857	2.55102e-05	0.000490102	6.07143e-06
4	0.000718724	2.15306e-05	0.000565255	3.4949e-05	0.000497959	6.42857e-06
5	0.000714694	2.67857e-05	0.000580867	3.86224e-05	0.000501684	6.58163e-06
6	0.000718418	2.28571e-05	0.000578827	3.5e-05	0.000504184	6.22449e-06
7	0.000722194	2.68367e-05	0.00059852	4.56633e-05	0.000504541	5.07676e-06
8	0.000723418	2.91837e-05	0.000610408	4.37755e-05	0.000506224	4.27062e-06
9	0.000720816	2.85204e-05	0.000611173	3.87245e-05	0.000505561	4.49549e-06
10	0.000740765	2.93878e-05	0.000637398	4.04082e-05	0.000506378	4.43143e-06
11	0.000749184	3.06633e-05	0.000674031	6.34184e-05	0.000506684	3.69861e-06
12	0.000757959	2.58673e-05	0.000701122	7.60204e-05	0.000506684	3.80139e-06
13	0.000765102	3.11735e-05	0.00071148	7.93367e-05	0.000506888	4.76618e-06
14	0.000775612	2.21429e-05	0.000731327	8.55612e-05	0.000507398	4.07102e-06
15	0.000782755	2.62245e-05	0.000748265	9.2602e-05	0.000507755	4.11301e-06
16	0.000800408	2.46429e-05	0.000799184	0.000102398	0.000507653	4.12813e-06
17	0.000818367	2.35714e-05	0.000836327	0.00011199	0.000508316	4.79164e-06
18	0.000838469	1.27551e-05	0.000891531	0.000120306	0.000507602	3.99569e-06
19	0.00085148	2.95918e-05	0.000944235	0.000114592	0.0005075	3.84949e-06
20	0.000891276	2.03571e-05	0.000992704	0.000107194	0.000506786	4.70787e-06
21	0.000947194	2.88265e-05	0.00104	9.16327e-05	0.000507908	3.9892e-06
22	0.000998316	1.47959e-05	0.00107	8.4949e-05	0.000507602	4.63601e-06
23	0.00102	3.71939e-05	0.00112	6.43367e-05	0.000508163	4.87136e-06
24	0.00107	3.4898e-05	0.00117	6.44388e-05	0.000508673	3.89197e-06
25	0.00113	3.92857e-05	0.0012	7.39286e-05	0.000507908	4.30492e-06
26	0.00118	4.02041e-05	0.00122	0.000100153	0.000508571	3.86307e-06
27	0.00121	4.89286e-05	0.00126	9.93367e-05	0.000508418	3.44312e-06
28	0.00125	4.71939e-05	0.00134	0.000136429	0.00050898	4.39296e-06
29	0.00129	5.07653e-05	0.00145	0.00010699	0.00050898	4.49213e-06
30	0.00134	3.18878e-05	0.00151	0.000101837	0.000509235	4.54809e-06
31	0.00137	3.39286e-05	0.00155	0.000107908	0.00050898	5.71429e-06
32	0.0014	2.32143e-05	0.00158	0.000111582	0.000509184	5.08967e-06
33	0.00143	2.72959e-05	0.00162	9.16327e-05	0.000509847	5.76531e-06
34	0.00145	2.56633e-05	0.00167	5.38776e-05	0.00050949	6.12245e-06
35	0.00148	2.43367e-05	0.0017	3.78571e-05	0.00051051	5.35714e-06
36	0.0015	2.11735e-05	0.00172	2.91837e-05	0.000510408	5.81633e-06
37	0.00152	1.70918e-05	0.00173	3.45918e-05	0.000509592	5.45918e-06
38	0.00154	1.32143e-05	0.00175	3.32653e-05	0.000510714	5.86735e-06
39	0.00155	1.28061e-05	0.00174	3.06633e-05	0.000510408	7.04082e-06
40	0.00156	1.39286e-05	0.00178	1.87245e-05	0.000510663	7.55102e-06
41	0.00156	1.94898e-05	0.00179	2.20918e-05	0.000510867	7.7551e-06
42	0.0016	2.23469e-05	0.0018	1.48469e-05	0.000511276	6.73469e-06
43	0.00162	2.70918e-05	0.0018	2.37245e-05	0.000510918	7.85714e-06
44	0.00166	2.96939e-05	0.00181	2.53571e-05	0.000511122	8.72449e-06
45	0.00177	3.20408e-05	0.00181	2.22959e-05	0.00051051	6.73469e-06
46	0.00194	5.47959e-05	0.00182	3.03061e-05	0.000509796	6.58163e-06
47	0.00212	4.97449e-05	0.00183	2.94898e-05	0.00051102	6.73469e-06
48	0.00232	3.78061e-05	0.00183	2.66837e-05	0.000510816	6.68367e-06
49	0.00247	1.42347e-05	0.00185	3.05612e-05	0.000511429	6.47959e-06
50	0.00259	2.7449e-05	0.00185	2.69388e-05	0.000510612	7.44898e-06
51	0.00265	5.34694e-05	0.00184	2.90306e-05	0.000510867	5.86735e-06
52	0.00273	6.13265e-05	0.00185	2.55612e-05	0.000511224	6.78571e-06
53	0.00279	7.22449e-05	0.00186	2.96429e-05	0.000510969	5.76531e-06
54	0.00286	8.67857e-05	0.00187	3.14796e-05	0.000512092	6.78571e-06
55	0.00294	9.39796e-05	0.00187	2.7551e-05	0.000511633	5.66327e-06
56	0.00301	9.66837e-05	0.00187	3.28061e-05	0.000511531	6.07143e-06
57	0.00307	0.000114898	0.00187	3.28571e-05	0.000511173	5.86735e-06
58	0.00315	0.000104541	0.00188	2.95408e-05	0.000511173	5.81633e-06
59	0.00324	0.000118776	0.00189	2.7602e-05	0.000511888	5.15306e-06
60	0.00334	0.000145357	0.00189	3.01531e-05	0.000511684	3.96467e-06
61	0.00345	0.000143316	0.00189	3.97959e-05	0.000511735	3.64808e-06
62	0.00355	0.000166071	0.0019	3.52041e-05	0.000512194	3.66302e-06
63	0.00366	0.000171939	0.0019	3.84694e-05	0.000512194	4.07409e-06
64	0.00375	0.000195204	0.0019	3.14286e-05	0.000511582	3.47266e-06
65	0.00384	0.000194541	0.0019	3.26531e-05	0.00051301	4.23731e-06
66	0.00398	0.000207857	0.0019	3.48469e-05	0.000513265	3.15396e-06
67	0.00407	0.000202908	0.00191	3.53571e-05	0.000512908	3.58415e-06
68	0.00415	0.00022898	0.00191	3.07653e-05	0.000511735	3.37348e-06
69	0.00424	0.000226837	0.00192	4.16837e-05	0.0005125	3.78602e-06
70	0.00431	0.000230561	0.00191	3.53061e-05	0.000511378	3.2163e-06
71	0.00439	0.000238265	0.00192	3.12245e-05	0.000511888	3.36129e-06
72	0.00445	0.000254949	0.00192	3.70408e-05	0.000512551	2.81491e-06
73	0.00453	0.000258724	0.00192	3.32143e-05	0.000512092	2.89817e-06
74	0.00459	0.000240051	0.00193	3.62245e-05	0.000555051	3.95408e-05
75	0.00466	0.00025801	0.00193	3.38265e-05	0.000501378	1.42857e-05
76	0.00473	0.000225612	0.00193	3.63265e-05	0.000542041	3.51531e-05
77	0.00477	0.000180561	0.00193	3.40306e-05	0.000493929	1.71939e-05
78	0.00488	0.000158214	0.00195	5.60714e-05	0.000534082	2.12245e-05
79	0.00488	0.000128929	0.00196	6.23469e-05	0.000492551	2.16837e-05
80	0.00489	0.000134235	0.00197	5.84694e-05	0.000523673	9.79592e-06
81	0.00489	0.0001025	0.00195	6.46939e-05	0.000490306	2.43367e-05
82	0.00491	8.81122e-05	0.00196	5.55612e-05	0.000514388	9.97413e-07
83	0.00493	7.27551e-05	0.00195	5.37755e-05	0.000489745	2.54592e-05
84	0.00494	6.97959e-05	0.00196	5.81122e-05	0.000508214	7.90816e-06
85	0.00496	6.35714e-05	0.00196	5.4949e-05	0.000490561	2.56122e-05
86	0.00497	6.31633e-05	0.00197	5.47449e-05	0.000499949	1.61735e-05
87	0.00497	6.11224e-05	0.00196	5.65306e-05	0.00049102	2.5e-05
--	--	--	--	--	--	--
--	--	--	--	--	--	--
--	--	--	--	--	--	--
--	--	--	--	--	--	--
--	--	--	--	--	--	--
--	--	--	--	--	--	--
			--	--	--	--
			--	--	--	--
			--	--
			--	--
			--	--
			--	--
			--	--
			--	--
			--	--
